# Supplementary material for: Bis[3-methyl-5-(pyridin-2-yl)-1H-pyrazol-4-yl] selenide methanol hemisolvate
Source: Acta Crystallogr Sect E Struct Rep Online. 2014 Jan 11;70(Pt 2):o127–8. doi: 10.1107/S1600536813034624 (PMC3998294; doi:10.1107/S1600536813034624)
Supplement: Supplementary file 1 [file e-70-0o127-sup1.cif]

##############################################################################
#                                                                            #
# This CIF contains the data in a paper accepted for publication in          #
# Acta Crystallographica Section E. It conforms to the requirements of       #
# Notes for Authors for Acta Crystallographica Section E, and has been       #
# peer reviewed under the auspices of the IUCr Commission on Journals.       #
#                                                                            #
# Full details of the Crystallographic Information File format               #
# are given in the paper "The Crystallographic Information File (CIF):       #
# a New Standard Archive File for Crystallography" by S. R. Hall, F. H.      #
# Allen and I. D. Brown [Acta Cryst. (1991), A47, 655-685].                  #
#                                                                            #
# The current version of the core CIF dictionary is obtainable from          #
# ftp://ftp.iucr.org/pub/cif_core.dic.                                       #
#                                                                            #
# Software is freely available for graphical display of the structure(s)     #
# in this CIF. For information consult the CIF software page                 #
# http://www.iucr.org/resources/cif/software.                                #
#                                                                            #
# This file may be used for bona fide research purposes within the           #
# scientific community so long as proper attribution is given to the journal # 
# article from which it was obtained.                                        #
#                                                                            #
##############################################################################
data_I
_audit_creation_method     SHELXL-97
_database_code_depnum_ccdc_archive     'CCDC 978770'
_chemical_name_systematic
;
Bis[3-methyl-5-(pyridin-2-yl)-1<i>H</i>-pyrazol-4-yl] selenide methanol
hemisolvate
;
_chemical_name_common     ?
_chemical_formula_moiety     '2(C18 H16 N6 Se), C H4 O'
_chemical_formula_sum     'C37 H36 N12 O Se2'
_chemical_formula_iupac     '2C18 H16 N6 Se, C H4 O'
_chemical_formula_weight     822.70
_chemical_melting_point     ?
_symmetry_cell_setting     monoclinic
_symmetry_space_group_name_H-M     'C c'
_symmetry_space_group_name_Hall     'C -2yc'
loop_
    _symmetry_equiv_pos_as_xyz
    'x, y, z'
    'x, -y, z+1/2'
    'x+1/2, y+1/2, z'
    'x+1/2, -y+1/2, z+1/2'
_cell_length_a     24.386(5)
_cell_length_b     10.784(2)
_cell_length_c     15.139(3)
_cell_angle_alpha     90.00
_cell_angle_beta     118.59(3)
_cell_angle_gamma     90.00
_cell_volume     3495.8(16)
_cell_formula_units_Z     4
_cell_measurement_reflns_used     3138
_cell_measurement_theta_min     3.60
_cell_measurement_theta_max     27.58
_cell_measurement_temperature     120(2)
_cell_special_details     ?
_exptl_crystal_description     block
_exptl_crystal_colour     colorless
_exptl_crystal_size_max     0.36
_exptl_crystal_size_mid     0.24
_exptl_crystal_size_min     0.13
_exptl_crystal_density_diffrn     1.563
_exptl_crystal_density_meas     ?
_exptl_crystal_density_method     'not measured'
_exptl_crystal_F_000     1672
_exptl_absorpt_coefficient_mu     2.167
_exptl_absorpt_correction_type     multi-scan
_exptl_absorpt_process_details     '(SADABS; Bruker, 2009)'
_exptl_absorpt_correction_T_min     0.545
_exptl_absorpt_correction_T_max     0.767
_exptl_special_details
;
The H atoms from NH and OH were located from the difference Fourier map but were
constrained to ride on their parent atom, with <i>U</i>~iso~ =
1.2<i>U</i>~eq~(parent atom) for the N---H atoms and <i>U</i>~is~ =
1.5<i>U</i>~eq~(parent atom) for the O---H atoms. The methyl and aromatic H
atoms were positioned geometrically and refined as riding atoms, with C---H =
0.96 \%A and <i>U</i>~iso~ = 1.5<i>U</i>~eq~(C) for the methyl H atoms and
C---H = 0.93 \%A and <i>U</i>~iso~ = 1.2<i>U</i>~eq~(C) for the aromatic H
atoms.
;
_diffrn_ambient_temperature     120(2)
_diffrn_radiation_type     MoK\a
_diffrn_radiation_wavelength     0.71073
_diffrn_radiation_source     'fine-focus sealed tube'
_diffrn_radiation_monochromator     'horizontally mounted graphite crystal'
_diffrn_measurement_device_type     'Bruker SMART APEXII CCD'
_diffrn_measurement_device     '95mm CCD camera on \k-goniostat'
_diffrn_measurement_method     '\f scans and \w scans with \k offset'
_diffrn_detector_area_resol_mean     9
_diffrn_reflns_number     11797
_diffrn_reflns_av_R_equivalents     0.0540
_diffrn_reflns_av_sigmaI/netI     0.0555
_diffrn_reflns_theta_min     3.57
_diffrn_reflns_theta_max     28.45
_diffrn_reflns_theta_full     25.00
_diffrn_measured_fraction_theta_max     0.907
_diffrn_measured_fraction_theta_full     0.983
_diffrn_reflns_limit_h_min     -32
_diffrn_reflns_limit_h_max     32
_diffrn_reflns_limit_k_min     -8
_diffrn_reflns_limit_k_max     14
_diffrn_reflns_limit_l_min     -19
_diffrn_reflns_limit_l_max     19
_refine_special_details
;
Refinement of <i>F</i>^2^ against ALL reflections. The weighted <i>R</i>-factor
<i>wR</i> and goodness of fit <i>S</i> are based on <i>F</i>^2^, conventional
<i>R</i>-factors <i>R</i> are based on <i>F</i>, with <i>F</i> set to zero for
negative <i>F</i>^2^. The threshold expression of <i>F</i>^2^ >
\s(<i>F</i>^2^) is used only for calculating <i>R</i>-factors(gt) <i>etc</i>.
and is not relevant to the choice of reflections for refinement.
<i>R</i>-factors based on <i>F</i>^2^ are statistically about twice as large
as those based on <i>F</i>, and <i>R</i>- factors based on ALL data will be
even larger.
;
_reflns_number_total     7632
_reflns_number_gt     6581
_reflns_threshold_expression     I>2sigma(I)
_refine_ls_structure_factor_coef     Fsqd
_refine_ls_matrix_type     full
_refine_ls_R_factor_all     0.0388
_refine_ls_R_factor_gt     0.0324
_refine_ls_wR_factor_gt     0.0749
_refine_ls_wR_factor_ref     0.0777
_refine_ls_goodness_of_fit_ref     0.971
_refine_ls_restrained_S_all     0.971
_refine_ls_number_reflns     7632
_refine_ls_number_parameters     494
_refine_ls_number_restraints     2
_refine_ls_hydrogen_treatment     mixed
_refine_ls_weighting_scheme     calc
_refine_ls_weighting_details
         'calc w=1/[\s^2^(Fo^2^)+(0.0407P)^2^+0.0000P] where P=(Fo^2^+2Fc^2^)/3'
_atom_sites_solution_hydrogens     geom
_atom_sites_solution_primary     direct
_atom_sites_solution_secondary     difmap
_refine_ls_shift/su_max     0.001
_refine_ls_shift/su_mean     0.000
_refine_diff_density_max     0.623
_refine_diff_density_min     -0.812
_refine_ls_extinction_method     none
_refine_ls_extinction_coef     ?
_refine_ls_abs_structure_details     'Flack (1983), 3629 Friedel pairs'
_refine_ls_abs_structure_Flack     -0.018(6)
loop_
    _atom_type_symbol
    _atom_type_description
    _atom_type_scat_dispersion_real
    _atom_type_scat_dispersion_imag
    _atom_type_scat_source
    'C' 'C' 0.0033 0.0016
                         'International Tables Vol C Tables 4.2.6.8 and 6.1.1.4'
    'H' 'H' 0.0000 0.0000
                         'International Tables Vol C Tables 4.2.6.8 and 6.1.1.4'
    'N' 'N' 0.0061 0.0033
                         'International Tables Vol C Tables 4.2.6.8 and 6.1.1.4'
    'O' 'O' 0.0106 0.0060
                         'International Tables Vol C Tables 4.2.6.8 and 6.1.1.4'
    'Se' 'Se' -0.0929 2.2259
                         'International Tables Vol C Tables 4.2.6.8 and 6.1.1.4'
_computing_data_collection     'APEX2 (Bruker, 2009)'
_computing_cell_refinement     'SAINT (Bruker, 2009)'
_computing_data_reduction     'SAINT (Bruker, 2009)'
_computing_structure_solution     'SIR2004 (Burla <i>et al.</i>, 2005)'
_computing_structure_refinement     'SHELXL97 (Sheldrick, 2008)'
_computing_molecular_graphics     'DIAMOND (Brandenburg, 2009)'
_computing_publication_material     'SHELXL97 (Sheldrick, 2008)'
loop_
    _atom_site_type_symbol
    _atom_site_label
    _atom_site_fract_x
    _atom_site_fract_y
    _atom_site_fract_z
    _atom_site_U_iso_or_equiv
    _atom_site_adp_type
    _atom_site_calc_flag
    _atom_site_refinement_flags
    _atom_site_occupancy
    _atom_site_symmetry_multiplicity
    _atom_site_disorder_assembly
    _atom_site_disorder_group
    Se Se1 0.355504(12) 0.63083(3) 0.018781(17) 0.01693(11) Uani d . 1 1 . .
    Se Se2 0.429962(12) 0.13792(3) 0.106831(16) 0.01682(11) Uani d . 1 1 . .
    O O1 0.54984(14) 0.9478(3) 0.4101(2) 0.0366(7) Uani d . 1 1 . .
    N N1A 0.29572(16) 0.8389(3) -0.2336(3) 0.0171(7) Uani d . 1 1 . .
    N N1B 0.36479(18) 0.3522(3) -0.1434(3) 0.0219(9) Uani d . 1 1 . .
    N N2A 0.35458(15) 0.8832(3) -0.1848(3) 0.0175(7) Uani d . 1 1 . .
    N N2B 0.42002(16) 0.4077(3) -0.0902(3) 0.0208(7) Uani d . 1 1 . .
    N N3A 0.37107(15) 0.9089(3) 0.2126(2) 0.0168(7) Uani d . 1 1 . .
    N N3B 0.43950(16) 0.4036(3) 0.3037(3) 0.0185(7) Uani d . 1 1 . .
    N N4A 0.43116(16) 0.8668(3) 0.2581(3) 0.0199(8) Uani d . 1 1 . .
    N N4B 0.50018(16) 0.3670(3) 0.3518(3) 0.0200(8) Uani d . 1 1 . .
    N N11A 0.17652(13) 0.7566(3) -0.3020(2) 0.0240(6) Uani d . 1 1 . .
    N N11B 0.25090(12) 0.2489(3) -0.2249(2) 0.0216(6) Uani d . 1 1 . .
    N N21A 0.24727(12) 0.9800(2) 0.09135(19) 0.0177(5) Uani d . 1 1 . .
    N N21B 0.31604(12) 0.4718(2) 0.18315(19) 0.0158(5) Uani d . 1 1 . .
    C C1A 0.28369(17) 0.7508(3) -0.1820(3) 0.0154(7) Uani d . 1 1 . .
    C C1B 0.35530(18) 0.2556(3) -0.0949(3) 0.0168(7) Uani d . 1 1 . .
    C C2A 0.33882(17) 0.7373(3) -0.0920(3) 0.0166(8) Uani d . 1 1 . .
    C C2B 0.40936(18) 0.2493(3) -0.0023(3) 0.0169(8) Uani d . 1 1 . .
    C C3A 0.38170(18) 0.8204(3) -0.0981(3) 0.0155(7) Uani d . 1 1 . .
    C C3B 0.4480(2) 0.3469(4) -0.0026(3) 0.0193(9) Uani d . 1 1 . .
    C C4A 0.33359(19) 0.8424(4) 0.1301(3) 0.0136(7) Uani d . 1 1 . .
    C C4B 0.40427(18) 0.3416(3) 0.2179(3) 0.0146(7) Uani d . 1 1 . .
    C C5A 0.37217(17) 0.7535(3) 0.1200(3) 0.0162(7) Uani d . 1 1 . .
    C C5B 0.44480(17) 0.2577(3) 0.2088(3) 0.0154(7) Uani d . 1 1 . .
    C C6A 0.43134(18) 0.7730(3) 0.2017(3) 0.0189(8) Uani d . 1 1 . .
    C C6B 0.50331(17) 0.2784(3) 0.2931(3) 0.0200(8) Uani d . 1 1 . .
    C C7 0.55599(18) 0.8730(3) 0.4891(3) 0.0303(8) Uani d . 1 1 . .
    H H7A 0.5975 0.8808 0.5444 0.045 Uiso calc R 1 1 . .
    H H7B 0.5484 0.7882 0.4673 0.045 Uiso calc R 1 1 . .
    H H7C 0.5263 0.8983 0.5102 0.045 Uiso calc R 1 1 . .
    C C12A 0.22154(16) 0.6938(3) -0.2267(3) 0.0184(7) Uani d . 1 1 . .
    C C12B 0.29543(16) 0.1904(3) -0.1438(3) 0.0181(7) Uani d . 1 1 . .
    C C13A 0.21192(17) 0.5802(3) -0.1921(3) 0.0245(7) Uani d . 1 1 . .
    H H13A 0.2448 0.5369 -0.1411 0.029 Uiso calc R 1 1 . .
    C C13B 0.28421(15) 0.0781(3) -0.1087(2) 0.0174(6) Uani d . 1 1 . .
    H H13B 0.3159 0.0389 -0.0529 0.021 Uiso calc R 1 1 . .
    C C14A 0.15067(17) 0.5340(3) -0.2372(3) 0.0303(8) Uani d . 1 1 . .
    H H14A 0.1420 0.4595 -0.2154 0.036 Uiso calc R 1 1 . .
    C C14B 0.22572(15) 0.0272(3) -0.1579(2) 0.0195(7) Uani d . 1 1 . .
    H H14B 0.2173 -0.0468 -0.1353 0.023 Uiso calc R 1 1 . .
    C C15A 0.10368(18) 0.5995(4) -0.3138(3) 0.0344(9) Uani d . 1 1 . .
    H H15A 0.0626 0.5715 -0.3438 0.041 Uiso calc R 1 1 . .
    C C15B 0.17929(16) 0.0859(3) -0.2412(3) 0.0232(7) Uani d . 1 1 . .
    H H15B 0.1392 0.0530 -0.2754 0.028 Uiso calc R 1 1 . .
    C C16A 0.11907(17) 0.7087(3) -0.3452(3) 0.0326(9) Uani d . 1 1 . .
    H H16A 0.0876 0.7508 -0.3993 0.039 Uiso calc R 1 1 . .
    C C16B 0.19462(16) 0.1959(3) -0.2721(3) 0.0256(7) Uani d . 1 1 . .
    H H16B 0.1638 0.2349 -0.3290 0.031 Uiso calc R 1 1 . .
    C C17A 0.4486(2) 0.8426(4) -0.0230(4) 0.0239(9) Uani d . 1 1 . .
    H H17A 0.4662 0.9025 -0.0492 0.036 Uiso calc R 1 1 . .
    H H17B 0.4714 0.7662 -0.0099 0.036 Uiso calc R 1 1 . .
    H H17C 0.4512 0.8733 0.0384 0.036 Uiso calc R 1 1 . .
    C C17B 0.51041(19) 0.3890(4) 0.0777(3) 0.0267(9) Uani d . 1 1 . .
    H H17D 0.5278 0.4470 0.0498 0.040 Uiso calc R 1 1 . .
    H H17E 0.5377 0.3188 0.1042 0.040 Uiso calc R 1 1 . .
    H H17F 0.5058 0.4283 0.1307 0.040 Uiso calc R 1 1 . .
    C C22A 0.26647(16) 0.8694(3) 0.0726(3) 0.0146(7) Uani d . 1 1 . .
    C C22B 0.33795(19) 0.3707(3) 0.1561(3) 0.0137(8) Uani d . 1 1 . .
    C C23A 0.22481(15) 0.7835(3) 0.0046(2) 0.0182(6) Uani d . 1 1 . .
    H H23A 0.2393 0.7077 -0.0054 0.022 Uiso calc R 1 1 . .
    C C23B 0.29889(14) 0.2977(3) 0.0742(2) 0.0179(6) Uani d . 1 1 . .
    H H23B 0.3145 0.2273 0.0585 0.021 Uiso calc R 1 1 . .
    C C24A 0.16218(15) 0.8117(3) -0.0476(3) 0.0226(7) Uani d . 1 1 . .
    H H24A 0.1340 0.7558 -0.0937 0.027 Uiso calc R 1 1 . .
    C C24B 0.23644(16) 0.3303(3) 0.0160(3) 0.0215(7) Uani d . 1 1 . .
    H H24B 0.2102 0.2832 -0.0399 0.026 Uiso calc R 1 1 . .
    C C25A 0.14153(15) 0.9257(3) -0.0306(2) 0.0231(7) Uani d . 1 1 . .
    H H25A 0.0996 0.9476 -0.0650 0.028 Uiso calc R 1 1 . .
    C C25B 0.21373(14) 0.4343(3) 0.0424(2) 0.0188(7) Uani d . 1 1 . .
    H H25B 0.1723 0.4589 0.0049 0.023 Uiso calc R 1 1 . .
    C C26A 0.18575(15) 1.0048(3) 0.0394(2) 0.0208(7) Uani d . 1 1 . .
    H H26A 0.1720 1.0802 0.0513 0.025 Uiso calc R 1 1 . .
    C C26B 0.25535(14) 0.4998(3) 0.1269(2) 0.0188(6) Uani d . 1 1 . .
    H H26B 0.2401 0.5680 0.1459 0.023 Uiso calc R 1 1 . .
    C C27A 0.49055(17) 0.7012(3) 0.2310(3) 0.0237(8) Uani d . 1 1 . .
    H H27A 0.5259 0.7535 0.2697 0.036 Uiso calc R 1 1 . .
    H H27B 0.4916 0.6740 0.1714 0.036 Uiso calc R 1 1 . .
    H H27C 0.4919 0.6305 0.2704 0.036 Uiso calc R 1 1 . .
    C C27B 0.56453(17) 0.2152(4) 0.3213(3) 0.0256(9) Uani d . 1 1 . .
    H H27D 0.5982 0.2650 0.3696 0.038 Uiso calc R 1 1 . .
    H H27E 0.5693 0.2049 0.2624 0.038 Uiso calc R 1 1 . .
    H H27F 0.5652 0.1354 0.3500 0.038 Uiso calc R 1 1 . .
    H H1A 0.2724(18) 0.868(3) -0.285(3) 0.018(10) Uiso d . 1 1 . .
    H H1B 0.3444(19) 0.377(3) -0.193(3) 0.021(11) Uiso d . 1 1 . .
    H H3A 0.3594(18) 0.969(4) 0.234(3) 0.032(11) Uiso d . 1 1 . .
    H H3B 0.4296(14) 0.455(3) 0.329(2) 0.007(8) Uiso d . 1 1 . .
    H H1O1 0.508(2) 0.943(5) 0.375(4) 0.068(17) Uiso d . 1 1 . .
loop_
    _atom_site_aniso_label
    _atom_site_aniso_U_11
    _atom_site_aniso_U_22
    _atom_site_aniso_U_33
    _atom_site_aniso_U_12
    _atom_site_aniso_U_13
    _atom_site_aniso_U_23
    Se1 0.0222(2) 0.01311(19) 0.0151(2) 0.00129(14) 0.0086(2) 0.00062(14)
    Se2 0.0222(2) 0.01314(19) 0.0158(2) 0.00342(15) 0.0097(2) 0.00146(15)
    O1 0.0315(15) 0.0364(15) 0.0316(14) -0.0089(12) 0.0068(13) 0.0070(12)
    N1A 0.0182(15) 0.0185(15) 0.0125(14) 0.0000(12) 0.0058(13) 0.0008(12)
    N1B 0.0228(19) 0.0223(17) 0.0177(18) -0.0013(13) 0.0073(16) 0.0057(13)
    N2A 0.0160(15) 0.0192(15) 0.0149(15) -0.0034(11) 0.0056(13) -0.0006(12)
    N2B 0.0212(17) 0.0208(17) 0.0187(17) -0.0070(14) 0.0082(15) -0.0001(14)
    N3A 0.0173(16) 0.0173(15) 0.0128(15) 0.0033(13) 0.0047(14) -0.0010(13)
    N3B 0.0222(16) 0.0171(15) 0.0179(15) 0.0008(13) 0.0110(14) -0.0043(13)
    N4A 0.0130(15) 0.0256(17) 0.0146(15) 0.0047(12) 0.0013(13) 0.0010(12)
    N4B 0.0138(15) 0.0221(16) 0.0169(16) 0.0048(12) 0.0015(13) -0.0003(12)
    N11A 0.0199(14) 0.0250(15) 0.0224(15) 0.0004(11) 0.0065(13) -0.0011(12)
    N11B 0.0213(15) 0.0240(15) 0.0188(14) 0.0006(11) 0.0089(13) 0.0029(12)
    N21A 0.0185(13) 0.0191(13) 0.0119(12) 0.0011(10) 0.0045(11) 0.0007(10)
    N21B 0.0214(13) 0.0143(12) 0.0138(12) 0.0010(10) 0.0100(12) 0.0005(10)
    C1A 0.0183(16) 0.0146(15) 0.0143(15) -0.0028(12) 0.0087(14) -0.0039(13)
    C1B 0.0195(17) 0.0137(15) 0.0191(17) 0.0009(12) 0.0107(15) 0.0020(13)
    C2A 0.024(2) 0.0120(15) 0.0171(17) 0.0008(13) 0.0131(17) -0.0005(13)
    C2B 0.023(2) 0.0155(17) 0.0156(18) -0.0009(14) 0.0122(17) 0.0007(14)
    C3A 0.0185(19) 0.0126(16) 0.0148(17) -0.0009(14) 0.0075(16) -0.0025(14)
    C3B 0.020(2) 0.0191(19) 0.021(2) 0.0001(16) 0.0119(19) 0.0018(16)
    C4A 0.0144(18) 0.0171(16) 0.0092(17) 0.0000(14) 0.0055(16) 0.0039(14)
    C4B 0.0177(18) 0.0142(16) 0.0145(17) 0.0002(13) 0.0098(16) 0.0008(13)
    C5A 0.0171(18) 0.0160(16) 0.0135(16) -0.0015(14) 0.0056(16) 0.0009(14)
    C5B 0.0181(17) 0.0148(16) 0.0132(15) 0.0013(13) 0.0074(15) 0.0018(13)
    C6A 0.0216(18) 0.0191(17) 0.0176(17) 0.0011(13) 0.0106(15) 0.0025(13)
    C6B 0.0217(18) 0.0202(17) 0.0188(17) 0.0050(14) 0.0102(16) 0.0036(14)
    C7 0.033(2) 0.029(2) 0.0290(18) 0.0012(16) 0.0145(18) 0.0032(16)
    C12A 0.0210(17) 0.0202(17) 0.0173(17) -0.0065(13) 0.0118(15) -0.0065(14)
    C12B 0.0211(17) 0.0151(15) 0.0205(17) 0.0021(13) 0.0120(15) -0.0001(14)
    C13A 0.0258(17) 0.0222(18) 0.0203(16) -0.0049(15) 0.0068(15) -0.0041(15)
    C13B 0.0220(16) 0.0131(15) 0.0162(15) 0.0008(13) 0.0085(14) -0.0014(12)
    C14A 0.0307(19) 0.0266(19) 0.033(2) -0.0112(15) 0.0143(18) -0.0045(16)
    C14B 0.0250(17) 0.0160(15) 0.0219(16) -0.0015(13) 0.0147(15) -0.0020(13)
    C15A 0.0237(19) 0.035(2) 0.040(2) -0.0127(16) 0.0119(18) -0.0100(18)
    C15B 0.0199(17) 0.0254(17) 0.0223(17) -0.0027(14) 0.0084(15) -0.0047(14)
    C16A 0.0221(18) 0.030(2) 0.033(2) 0.0001(15) 0.0029(17) -0.0064(17)
    C16B 0.0227(17) 0.0296(19) 0.0188(16) 0.0022(15) 0.0053(15) 0.0038(15)
    C17A 0.025(2) 0.0212(19) 0.023(2) -0.0025(16) 0.010(2) -0.0007(16)
    C17B 0.027(2) 0.0283(19) 0.0236(19) -0.0030(16) 0.0115(17) 0.0012(16)
    C22A 0.0142(15) 0.0148(16) 0.0120(16) 0.0015(12) 0.0042(14) 0.0012(12)
    C22B 0.0130(18) 0.0184(18) 0.0117(17) -0.0012(13) 0.0075(16) 0.0041(13)
    C23A 0.0212(16) 0.0156(15) 0.0162(14) -0.0019(12) 0.0076(14) -0.0031(12)
    C23B 0.0230(16) 0.0156(15) 0.0208(16) -0.0011(12) 0.0152(15) -0.0022(13)
    C24A 0.0212(17) 0.0233(17) 0.0212(17) -0.0073(14) 0.0085(15) -0.0009(14)
    C24B 0.0214(17) 0.0221(17) 0.0192(16) -0.0039(13) 0.0082(15) -0.0027(14)
    C25A 0.0164(16) 0.0296(18) 0.0206(16) 0.0041(14) 0.0066(14) 0.0037(14)
    C25B 0.0127(15) 0.0224(16) 0.0200(16) 0.0006(12) 0.0068(14) 0.0004(13)
    C26A 0.0224(17) 0.0191(16) 0.0227(17) 0.0038(13) 0.0122(15) 0.0013(13)
    C26B 0.0210(16) 0.0177(15) 0.0178(15) 0.0033(12) 0.0095(14) 0.0036(13)
    C27A 0.0207(18) 0.0246(18) 0.0220(19) 0.0055(14) 0.0072(16) -0.0035(15)
    C27B 0.0188(18) 0.029(2) 0.023(2) 0.0044(15) 0.0054(16) 0.0000(16)
_geom_special_details
;
All e.s.d.'s (except the e.s.d. in the dihedral angle between two l.s. planes)
are estimated using the full covariance matrix. The cell e.s.d.'s are taken
into account individually in the estimation of e.s.d.'s in distances, angles
and torsion angles; correlations between e.s.d.'s in cell parameters are only
used when they are defined by crystal symmetry. An approximate (isotropic)
treatment of cell e.s.d.'s is used for estimating e.s.d.'s involving l.s.
planes.
;
loop_
    _geom_bond_atom_site_label_1
    _geom_bond_atom_site_label_2
    _geom_bond_site_symmetry_2
    _geom_bond_distance
    _geom_bond_publ_flag
    Se1 C2A . 1.908(4) ?
    Se1 C5A . 1.915(4) ?
    Se2 C2B . 1.905(4) ?
    Se2 C5B . 1.910(4) ?
    O1 C7 . 1.390(4) ?
    O1 H1O1 . 0.91(5) ?
    N1A C1A . 1.347(5) ?
    N1A N2A . 1.349(5) ?
    N1A H1A . 0.78(4) ?
    N1B N2B . 1.335(5) ?
    N1B C1B . 1.356(5) ?
    N1B H1B . 0.73(4) ?
    N2A C3A . 1.337(5) ?
    N2B C3B . 1.337(5) ?
    N3A C4A . 1.348(5) ?
    N3A N4A . 1.365(5) ?
    N3A H3A . 0.83(4) ?
    N3B C4B . 1.343(5) ?
    N3B N4B . 1.358(5) ?
    N3B H3B . 0.77(3) ?
    N4A C6A . 1.325(5) ?
    N4B C6B . 1.332(5) ?
    N11A C12A . 1.328(4) ?
    N11A C16A . 1.334(4) ?
    N11B C16B . 1.335(4) ?
    N11B C12B . 1.345(4) ?
    N21A C26A . 1.346(4) ?
    N21A C22A . 1.359(4) ?
    N21B C26B . 1.342(4) ?
    N21B C22B . 1.361(4) ?
    C1A C2A . 1.391(5) ?
    C1A C12A . 1.467(5) ?
    C1B C2B . 1.393(5) ?
    C1B C12B . 1.462(5) ?
    C2A C3A . 1.413(5) ?
    C2B C3B . 1.414(5) ?
    C3A C17A . 1.496(6) ?
    C3B C17B . 1.494(6) ?
    C4A C5A . 1.402(5) ?
    C4A C22A . 1.469(5) ?
    C4B C5B . 1.395(5) ?
    C4B C22B . 1.464(6) ?
    C5A C6A . 1.396(5) ?
    C5B C6B . 1.404(5) ?
    C6A C27A . 1.506(5) ?
    C6B C27B . 1.505(5) ?
    C7 H7A . 0.9600 ?
    C7 H7B . 0.9600 ?
    C7 H7C . 0.9600 ?
    C12A C13A . 1.396(5) ?
    C12B C13B . 1.401(5) ?
    C13A C14A . 1.404(5) ?
    C13A H13A . 0.9300 ?
    C13B C14B . 1.369(4) ?
    C13B H13B . 0.9300 ?
    C14A C15A . 1.373(6) ?
    C14A H14A . 0.9300 ?
    C14B C15B . 1.380(5) ?
    C14B H14B . 0.9300 ?
    C15A C16A . 1.387(5) ?
    C15A H15A . 0.9300 ?
    C15B C16B . 1.390(5) ?
    C15B H15B . 0.9300 ?
    C16A H16A . 0.9300 ?
    C16B H16B . 0.9300 ?
    C17A H17A . 0.9600 ?
    C17A H17B . 0.9600 ?
    C17A H17C . 0.9600 ?
    C17B H17D . 0.9600 ?
    C17B H17E . 0.9600 ?
    C17B H17F . 0.9600 ?
    C22A C23A . 1.397(4) ?
    C22B C23B . 1.390(5) ?
    C23A C24A . 1.377(5) ?
    C23A H23A . 0.9300 ?
    C23B C24B . 1.391(5) ?
    C23B H23B . 0.9300 ?
    C24A C25A . 1.398(5) ?
    C24A H24A . 0.9300 ?
    C24B C25B . 1.392(4) ?
    C24B H24B . 0.9300 ?
    C25A C26A . 1.386(5) ?
    C25A H25A . 0.9300 ?
    C25B C26B . 1.387(4) ?
    C25B H25B . 0.9300 ?
    C26A H26A . 0.9300 ?
    C26B H26B . 0.9300 ?
    C27A H27A . 0.9600 ?
    C27A H27B . 0.9600 ?
    C27A H27C . 0.9600 ?
    C27B H27D . 0.9600 ?
    C27B H27E . 0.9600 ?
    C27B H27F . 0.9600 ?
loop_
    _geom_angle_atom_site_label_1
    _geom_angle_atom_site_label_2
    _geom_angle_atom_site_label_3
    _geom_angle_site_symmetry_1
    _geom_angle_site_symmetry_3
    _geom_angle
    _geom_angle_publ_flag
    C2A Se1 C5A . . 99.30(14) ?
    C2B Se2 C5B . . 98.26(13) ?
    C7 O1 H1O1 . . 96(3) ?
    C1A N1A N2A . . 113.7(3) ?
    C1A N1A H1A . . 128(3) ?
    N2A N1A H1A . . 119(3) ?
    N2B N1B C1B . . 113.7(4) ?
    N2B N1B H1B . . 117(3) ?
    C1B N1B H1B . . 130(3) ?
    C3A N2A N1A . . 104.8(3) ?
    N1B N2B C3B . . 105.5(3) ?
    C4A N3A N4A . . 112.2(3) ?
    C4A N3A H3A . . 124(3) ?
    N4A N3A H3A . . 123(3) ?
    C4B N3B N4B . . 113.7(3) ?
    C4B N3B H3B . . 129(2) ?
    N4B N3B H3B . . 117(2) ?
    C6A N4A N3A . . 105.2(3) ?
    C6B N4B N3B . . 104.3(3) ?
    C12A N11A C16A . . 117.8(3) ?
    C16B N11B C12B . . 117.5(3) ?
    C26A N21A C22A . . 116.8(3) ?
    C26B N21B C22B . . 117.5(3) ?
    N1A C1A C2A . . 105.4(3) ?
    N1A C1A C12A . . 119.5(3) ?
    C2A C1A C12A . . 135.2(3) ?
    N1B C1B C2B . . 104.9(3) ?
    N1B C1B C12B . . 118.9(3) ?
    C2B C1B C12B . . 136.1(3) ?
    C1A C2A C3A . . 105.5(3) ?
    C1A C2A Se1 . . 128.6(3) ?
    C3A C2A Se1 . . 125.8(3) ?
    C1B C2B C3B . . 105.8(3) ?
    C1B C2B Se2 . . 129.3(3) ?
    C3B C2B Se2 . . 124.9(3) ?
    N2A C3A C2A . . 110.6(3) ?
    N2A C3A C17A . . 120.8(4) ?
    C2A C3A C17A . . 128.6(4) ?
    N2B C3B C2B . . 110.1(4) ?
    N2B C3B C17B . . 119.7(4) ?
    C2B C3B C17B . . 130.1(4) ?
    N3A C4A C5A . . 105.8(3) ?
    N3A C4A C22A . . 120.8(4) ?
    C5A C4A C22A . . 133.3(4) ?
    N3B C4B C5B . . 105.3(3) ?
    N3B C4B C22B . . 120.8(3) ?
    C5B C4B C22B . . 133.9(4) ?
    C6A C5A C4A . . 105.3(3) ?
    C6A C5A Se1 . . 123.1(3) ?
    C4A C5A Se1 . . 131.5(3) ?
    C4B C5B C6B . . 105.5(3) ?
    C4B C5B Se2 . . 130.5(3) ?
    C6B C5B Se2 . . 124.0(3) ?
    N4A C6A C5A . . 111.4(3) ?
    N4A C6A C27A . . 120.1(3) ?
    C5A C6A C27A . . 128.5(3) ?
    N4B C6B C5B . . 111.3(3) ?
    N4B C6B C27B . . 120.1(3) ?
    C5B C6B C27B . . 128.6(3) ?
    O1 C7 H7A . . 109.5 ?
    O1 C7 H7B . . 109.5 ?
    H7A C7 H7B . . 109.5 ?
    O1 C7 H7C . . 109.5 ?
    H7A C7 H7C . . 109.5 ?
    H7B C7 H7C . . 109.5 ?
    N11A C12A C13A . . 123.4(3) ?
    N11A C12A C1A . . 115.4(3) ?
    C13A C12A C1A . . 121.1(3) ?
    N11B C12B C13B . . 122.2(3) ?
    N11B C12B C1B . . 114.2(3) ?
    C13B C12B C1B . . 123.5(3) ?
    C12A C13A C14A . . 117.4(3) ?
    C12A C13A H13A . . 121.3 ?
    C14A C13A H13A . . 121.3 ?
    C14B C13B C12B . . 118.8(3) ?
    C14B C13B H13B . . 120.6 ?
    C12B C13B H13B . . 120.6 ?
    C15A C14A C13A . . 119.5(3) ?
    C15A C14A H14A . . 120.3 ?
    C13A C14A H14A . . 120.3 ?
    C13B C14B C15B . . 119.9(3) ?
    C13B C14B H14B . . 120.0 ?
    C15B C14B H14B . . 120.0 ?
    C14A C15A C16A . . 118.2(3) ?
    C14A C15A H15A . . 120.9 ?
    C16A C15A H15A . . 120.9 ?
    C14B C15B C16B . . 117.6(3) ?
    C14B C15B H15B . . 121.2 ?
    C16B C15B H15B . . 121.2 ?
    N11A C16A C15A . . 123.6(3) ?
    N11A C16A H16A . . 118.2 ?
    C15A C16A H16A . . 118.2 ?
    N11B C16B C15B . . 124.0(3) ?
    N11B C16B H16B . . 118.0 ?
    C15B C16B H16B . . 118.0 ?
    C3A C17A H17A . . 109.5 ?
    C3A C17A H17B . . 109.5 ?
    H17A C17A H17B . . 109.5 ?
    C3A C17A H17C . . 109.5 ?
    H17A C17A H17C . . 109.5 ?
    H17B C17A H17C . . 109.5 ?
    C3B C17B H17D . . 109.5 ?
    C3B C17B H17E . . 109.5 ?
    H17D C17B H17E . . 109.5 ?
    C3B C17B H17F . . 109.5 ?
    H17D C17B H17F . . 109.5 ?
    H17E C17B H17F . . 109.5 ?
    N21A C22A C23A . . 122.3(3) ?
    N21A C22A C4A . . 116.6(3) ?
    C23A C22A C4A . . 121.1(3) ?
    N21B C22B C23B . . 121.5(3) ?
    N21B C22B C4B . . 116.8(3) ?
    C23B C22B C4B . . 121.7(3) ?
    C24A C23A C22A . . 119.5(3) ?
    C24A C23A H23A . . 120.3 ?
    C22A C23A H23A . . 120.3 ?
    C22B C23B C24B . . 119.8(3) ?
    C22B C23B H23B . . 120.1 ?
    C24B C23B H23B . . 120.1 ?
    C23A C24A C25A . . 119.2(3) ?
    C23A C24A H24A . . 120.4 ?
    C25A C24A H24A . . 120.4 ?
    C23B C24B C25B . . 119.1(3) ?
    C23B C24B H24B . . 120.4 ?
    C25B C24B H24B . . 120.4 ?
    C26A C25A C24A . . 117.7(3) ?
    C26A C25A H25A . . 121.1 ?
    C24A C25A H25A . . 121.1 ?
    C26B C25B C24B . . 117.4(3) ?
    C26B C25B H25B . . 121.3 ?
    C24B C25B H25B . . 121.3 ?
    N21A C26A C25A . . 124.5(3) ?
    N21A C26A H26A . . 117.8 ?
    C25A C26A H26A . . 117.8 ?
    N21B C26B C25B . . 124.7(3) ?
    N21B C26B H26B . . 117.7 ?
    C25B C26B H26B . . 117.7 ?
    C6A C27A H27A . . 109.5 ?
    C6A C27A H27B . . 109.5 ?
    H27A C27A H27B . . 109.5 ?
    C6A C27A H27C . . 109.5 ?
    H27A C27A H27C . . 109.5 ?
    H27B C27A H27C . . 109.5 ?
    C6B C27B H27D . . 109.5 ?
    C6B C27B H27E . . 109.5 ?
    H27D C27B H27E . . 109.5 ?
    C6B C27B H27F . . 109.5 ?
    H27D C27B H27F . . 109.5 ?
    H27E C27B H27F . . 109.5 ?
loop_
    _geom_torsion_atom_site_label_1
    _geom_torsion_atom_site_label_2
    _geom_torsion_atom_site_label_3
    _geom_torsion_atom_site_label_4
    _geom_torsion_site_symmetry_1
    _geom_torsion_site_symmetry_2
    _geom_torsion_site_symmetry_3
    _geom_torsion_site_symmetry_4
    _geom_torsion
    _geom_torsion_publ_flag
    C1A N1A N2A C3A . . . . 0.3(4) ?
    C1B N1B N2B C3B . . . . -0.9(5) ?
    C4A N3A N4A C6A . . . . 0.9(4) ?
    C4B N3B N4B C6B . . . . 0.5(4) ?
    N2A N1A C1A C2A . . . . 0.6(4) ?
    N2A N1A C1A C12A . . . . -179.6(3) ?
    N2B N1B C1B C2B . . . . 0.3(5) ?
    N2B N1B C1B C12B . . . . 177.5(3) ?
    N1A C1A C2A C3A . . . . -1.2(4) ?
    C12A C1A C2A C3A . . . . 179.0(4) ?
    N1A C1A C2A Se1 . . . . 178.8(3) ?
    C12A C1A C2A Se1 . . . . -1.0(6) ?
    C5A Se1 C2A C1A . . . . -116.8(3) ?
    C5A Se1 C2A C3A . . . . 63.2(3) ?
    N1B C1B C2B C3B . . . . 0.4(4) ?
    C12B C1B C2B C3B . . . . -176.1(4) ?
    N1B C1B C2B Se2 . . . . 179.3(3) ?
    C12B C1B C2B Se2 . . . . 2.8(7) ?
    C5B Se2 C2B C1B . . . . -122.5(4) ?
    C5B Se2 C2B C3B . . . . 56.2(4) ?
    N1A N2A C3A C2A . . . . -1.1(4) ?
    N1A N2A C3A C17A . . . . 179.1(3) ?
    C1A C2A C3A N2A . . . . 1.5(4) ?
    Se1 C2A C3A N2A . . . . -178.5(3) ?
    C1A C2A C3A C17A . . . . -178.7(4) ?
    Se1 C2A C3A C17A . . . . 1.3(6) ?
    N1B N2B C3B C2B . . . . 1.1(5) ?
    N1B N2B C3B C17B . . . . -177.3(4) ?
    C1B C2B C3B N2B . . . . -1.0(5) ?
    Se2 C2B C3B N2B . . . . -180.0(3) ?
    C1B C2B C3B C17B . . . . 177.2(4) ?
    Se2 C2B C3B C17B . . . . -1.8(6) ?
    N4A N3A C4A C5A . . . . -1.5(4) ?
    N4A N3A C4A C22A . . . . 177.4(3) ?
    N4B N3B C4B C5B . . . . 0.0(4) ?
    N4B N3B C4B C22B . . . . -179.2(3) ?
    N3A C4A C5A C6A . . . . 1.4(4) ?
    C22A C4A C5A C6A . . . . -177.3(4) ?
    N3A C4A C5A Se1 . . . . -176.2(3) ?
    C22A C4A C5A Se1 . . . . 5.1(7) ?
    C2A Se1 C5A C6A . . . . -110.9(3) ?
    C2A Se1 C5A C4A . . . . 66.4(4) ?
    N3B C4B C5B C6B . . . . -0.4(4) ?
    C22B C4B C5B C6B . . . . 178.6(4) ?
    N3B C4B C5B Se2 . . . . -179.7(3) ?
    C22B C4B C5B Se2 . . . . -0.7(7) ?
    C2B Se2 C5B C4B . . . . 64.7(4) ?
    C2B Se2 C5B C6B . . . . -114.4(3) ?
    N3A N4A C6A C5A . . . . 0.0(4) ?
    N3A N4A C6A C27A . . . . -178.6(3) ?
    C4A C5A C6A N4A . . . . -0.9(4) ?
    Se1 C5A C6A N4A . . . . 177.0(3) ?
    C4A C5A C6A C27A . . . . 177.6(4) ?
    Se1 C5A C6A C27A . . . . -4.5(5) ?
    N3B N4B C6B C5B . . . . -0.7(4) ?
    N3B N4B C6B C27B . . . . 179.1(3) ?
    C4B C5B C6B N4B . . . . 0.8(4) ?
    Se2 C5B C6B N4B . . . . -179.9(3) ?
    C4B C5B C6B C27B . . . . -179.1(4) ?
    Se2 C5B C6B C27B . . . . 0.2(5) ?
    C16A N11A C12A C13A . . . . 1.1(5) ?
    C16A N11A C12A C1A . . . . -180.0(3) ?
    N1A C1A C12A N11A . . . . -18.1(5) ?
    C2A C1A C12A N11A . . . . 161.6(4) ?
    N1A C1A C12A C13A . . . . 160.8(3) ?
    C2A C1A C12A C13A . . . . -19.4(6) ?
    C16B N11B C12B C13B . . . . -0.1(5) ?
    C16B N11B C12B C1B . . . . -178.7(3) ?
    N1B C1B C12B N11B . . . . -12.2(5) ?
    C2B C1B C12B N11B . . . . 164.0(4) ?
    N1B C1B C12B C13B . . . . 169.3(3) ?
    C2B C1B C12B C13B . . . . -14.5(7) ?
    N11A C12A C13A C14A . . . . -2.8(5) ?
    C1A C12A C13A C14A . . . . 178.3(3) ?
    N11B C12B C13B C14B . . . . -0.9(5) ?
    C1B C12B C13B C14B . . . . 177.6(3) ?
    C12A C13A C14A C15A . . . . 1.4(5) ?
    C12B C13B C14B C15B . . . . 0.7(5) ?
    C13A C14A C15A C16A . . . . 1.4(6) ?
    C13B C14B C15B C16B . . . . 0.4(5) ?
    C12A N11A C16A C15A . . . . 2.0(5) ?
    C14A C15A C16A N11A . . . . -3.3(6) ?
    C12B N11B C16B C15B . . . . 1.3(5) ?
    C14B C15B C16B N11B . . . . -1.4(5) ?
    C26A N21A C22A C23A . . . . -1.4(5) ?
    C26A N21A C22A C4A . . . . -179.5(3) ?
    N3A C4A C22A N21A . . . . 15.2(5) ?
    C5A C4A C22A N21A . . . . -166.2(4) ?
    N3A C4A C22A C23A . . . . -162.9(3) ?
    C5A C4A C22A C23A . . . . 15.6(6) ?
    C26B N21B C22B C23B . . . . -1.0(5) ?
    C26B N21B C22B C4B . . . . 179.8(3) ?
    N3B C4B C22B N21B . . . . 7.5(5) ?
    C5B C4B C22B N21B . . . . -171.4(4) ?
    N3B C4B C22B C23B . . . . -171.6(4) ?
    C5B C4B C22B C23B . . . . 9.5(7) ?
    N21A C22A C23A C24A . . . . 1.6(5) ?
    C4A C22A C23A C24A . . . . 179.7(3) ?
    N21B C22B C23B C24B . . . . 2.4(5) ?
    C4B C22B C23B C24B . . . . -178.5(3) ?
    C22A C23A C24A C25A . . . . -0.7(5) ?
    C22B C23B C24B C25B . . . . -1.6(5) ?
    C23A C24A C25A C26A . . . . -0.4(5) ?
    C23B C24B C25B C26B . . . . -0.3(5) ?
    C22A N21A C26A C25A . . . . 0.2(5) ?
    C24A C25A C26A N21A . . . . 0.7(5) ?
    C22B N21B C26B C25B . . . . -1.1(5) ?
    C24B C25B C26B N21B . . . . 1.8(5) ?
loop_
    _geom_hbond_atom_site_label_D
    _geom_hbond_atom_site_label_H
    _geom_hbond_atom_site_label_A
    _geom_hbond_site_symmetry_A
    _geom_hbond_distance_DH
    _geom_hbond_distance_HA
    _geom_hbond_distance_DA
    _geom_hbond_angle_DHA
    O1 H1O1 N4A . 0.91(5) 2.03(5) 2.839(5) 148(5)
    N1A H1A N21A 2_574 0.78(4) 2.33(4) 3.040(4) 151(4)
    N1B H1B N21B 2_564 0.73(4) 2.32(4) 2.988(5) 153(4)
    N3A H3A N2A 2_575 0.83(4) 2.06(4) 2.863(4) 165(4)
    N3B H3B N2B 2_565 0.77(3) 2.01(4) 2.770(4) 170(3)
    C27B H27F O1 1_545 0.96 2.32 3.273(5) 171
    C14B H14B Cg7 1_545 0.93 2.61 3.315(4) 133
data_New_Global_Publ_Block
_journal_date_recd_electronic     2013-11-01
_journal_date_accepted     2013-12-25
_journal_name_full     'Acta Crystallographica, Section E'
_journal_year     2014
_journal_volume     70
_journal_issue      2
_journal_page_first     o127
_journal_page_last     o128
_journal_paper_category     QO
_journal_paper_doi     10.1107/S1600536813034624
_journal_coeditor_code     XU5749
_publ_contact_author_name     'Natalia O. Sharkina'
_publ_contact_author_address
;
National Taras Shevchenko University,
Department of Chemistry,
Volodymyrska str. 64, 01601 Kyiv,
Ukraine
;
_publ_contact_author_email     nsharkina@ukr.net
_publ_contact_author_fax     ?
_publ_contact_author_phone     ?
_publ_section_title
;
Bis[3-methyl-5-(pyridin-2-yl)-1<i>H</i>-pyrazol-4-yl] selenide methanol
hemisolvate
;
loop_
    _publ_author_name
    _publ_author_address
    'Seredyuk, Maksym'
;
National Taras Shevchenko University,
Department of Chemistry,
Volodymyrska str. 64, 01601 Kyiv,
Ukraine
;
    'Sharkina, Natalia O.'
;
National Taras Shevchenko University,
Department of Chemistry,
Volodymyrska str. 64, 01601 Kyiv,
Ukraine
;
    'Gumienna-Kontecka, Elzbieta'
;
Faculty of Chemistry,
University of Wroclaw,
14, F. Joliot--Curie Str., 50383,
Wroclaw,
Poland
;
    'Kapshuk, Anatoly A.'
;
National Taras Shevchenko University,
Department of Chemistry,
Volodymyrska str. 64, 01601 Kyiv,
Ukraine
;
