# Supplementary material for: Bis[3-methyl-5-(pyridin-2-yl)-1H-pyrazol-4-yl] selenide methanol hemisolvate
Source: Acta Crystallogr Sect E Struct Rep Online. 2014 Jan 11;70(Pt 2):o127–8. doi: 10.1107/S1600536813034624 (PMC3998294; doi:10.1107/S1600536813034624)
Supplement: Supplementary file 2 [file e-70-0o127-Isup2.hkl]

# 
# h,k,l, Fc-squared, Fo-squared, sigma(Fo-squared) and status flag 
# 
data_I
_shelx_title ' 2 in Cc' 
_shelx_refln_list_code          4 
_shelx_F_calc_maximum      707.17 
_exptl_crystal_F_000      1672.00 
_reflns_d_resolution_high  0.7460 
 
loop_ 
 _symmetry_equiv_pos_as_xyz 
 'x, y, z' 
 'x, -y, z+1/2' 
 'x+1/2, y+1/2, z' 
 'x+1/2, -y+1/2, z+1/2' 
 
_cell_length_a    24.3863 
_cell_length_b    10.7840 
_cell_length_c    15.1387 
_cell_angle_alpha  90.000 
_cell_angle_beta  118.589 
_cell_angle_gamma  90.000 
 
_shelx_F_squared_multiplier     1.000 
 
loop_ 
 _refln_index_h 
 _refln_index_k 
 _refln_index_l 
 _refln_F_squared_calc 
 _refln_F_squared_meas 
 _refln_F_squared_sigma 
 _refln_observed_status 
  11   1 -19     1120.17     1007.72    143.75 o 
  13   1 -19     4092.99     3787.42    209.17 o 
  15   1 -19     1617.23     1211.46    171.68 o 
  17   1 -19       68.44       76.17     84.87 o 
  19   1 -19       38.38        0.51     84.87 o 
  21   1 -19       50.93       71.33     87.22 o 
  23   1 -19      206.26       69.67    134.36 o 
  12   2 -19     4075.10     3602.94    205.64 o 
  14   2 -19     1797.58     1368.90    142.48 o 
  16   2 -19       67.60       53.08     88.16 o 
  18   2 -19      763.30      588.42    164.22 o 
  20   2 -19     3882.87     3686.42    365.76 o 
  22   2 -19     5898.65     5523.66    333.41 o 
  13   3 -19     1674.59     1567.53    258.77 o 
  15   3 -19     2485.44     2493.11    263.74 o 
  17   3 -19      368.05      298.58    129.38 o 
  14   4 -19      168.29      333.41    164.22 o 
  16   4 -19      164.93      233.88    159.24 o 
   4   0 -18     4690.43     4468.69    298.58 o 
   6   0 -18     5596.72     5468.92    338.39 o 
   8   0 -18     6805.66     6434.32    313.50 o 
  10   0 -18     2003.48     1851.17    233.88 o 
  12   0 -18      388.02      263.74    134.36 o 
  14   0 -18       51.99        0.00    179.15 o 
  16   0 -18      515.42      567.29    184.12 o 
  18   0 -18     1975.17     1557.57    194.07 o 
  20   0 -18     3553.39     3229.60    238.86 o 
   5   1 -18      615.39      522.73    133.71 o 
   7   1 -18       84.94       29.76     89.28 o 
   9   1 -18       11.20       81.28     78.65 o 
  11   1 -18     1571.33     1535.97    156.48 o 
  13   1 -18     5544.03     4938.41    207.25 o 
  15   1 -18     2862.41     2318.05    158.69 o 
  17   1 -18     4816.99     4303.42    189.62 o 
  19   1 -18     2914.51     2540.91    149.52 o 
  21   1 -18      161.80       79.62    119.43 o 
   4   2 -18      102.28       64.69    109.48 o 
   6   2 -18      654.07      430.26    106.93 o 
   8   2 -18      644.68      566.97    139.57 o 
  10   2 -18      525.50      267.57     90.68 o 
  12   2 -18      268.86      122.72    100.23 o 
  14   2 -18       51.93       61.54     86.16 o 
  16   2 -18       58.53       22.35     96.72 o 
  18   2 -18       18.03       86.93     82.63 o 
  20   2 -18       13.78      124.41    124.41 o 
  22   2 -18       99.09       69.67    134.36 o 
   5   3 -18      716.29      636.96    199.05 o 
   7   3 -18      145.30      141.06     84.87 o 
   9   3 -18      395.69      243.58     95.65 o 
  11   3 -18     1629.08     1565.28    155.14 o 
  13   3 -18     3682.67     3294.13    184.51 o 
  15   3 -18    11621.56    10745.92    262.78 o 
  17   3 -18     5391.64     4479.52    278.67 o 
  19   3 -18     1261.01      836.01    159.24 o 
  21   3 -18      175.39      213.98    144.31 o 
  23   3 -18       30.37      104.50    149.29 o 
   8   4 -18     3890.01     3776.46    184.71 o 
  10   4 -18     2685.83     2182.89    168.90 o 
  12   4 -18     1504.85     1211.30    154.26 o 
  14   4 -18       95.43      149.29    112.60 o 
  16   4 -18      589.25      630.20    129.38 o 
  11   5 -18      516.46      228.91    144.31 o 
  13   5 -18     1303.32      962.77    146.66 o 
  15   5 -18     2540.17     2065.15    228.91 o 
  12   6 -18      360.02      248.81    129.38 o 
  14   6 -18      625.28      432.94    169.19 o 
  -1   1 -17     1499.95     1348.57    209.00 o 
   1   1 -17     5115.03     4593.14    205.28 o 
   3   1 -17     5695.51     5173.18    212.34 o 
   5   1 -17     2165.71     1995.85    152.31 o 
   7   1 -17       23.12      155.13     89.67 o 
   9   1 -17     1383.40     1099.29    123.05 o 
  11   1 -17     2966.30     2561.49    218.96 o 
  13   1 -17     2208.09     1890.32    126.67 o 
  15   1 -17     3339.61     2958.15    164.93 o 
  17   1 -17     1572.39     1254.39    121.36 o 
  19   1 -17      789.30      765.10    126.53 o 
  21   1 -17       65.62      134.36    139.34 o 
   0   2 -17      105.51       74.64    139.34 o 
   2   2 -17      757.22      677.05    123.10 o 
   4   2 -17     2130.02     2092.19    154.71 o 
   6   2 -17     6057.10     5630.70    198.79 o 
   8   2 -17     7025.61     6590.59    205.82 o 
  10   2 -17     5255.05     4786.66    211.49 o 
  12   2 -17     1830.79     1681.73    142.48 o 
  14   2 -17      340.70      279.80     93.20 o 
  16   2 -17     4158.09     3760.15    168.46 o 
  18   2 -17     5789.68     5291.37    180.58 o 
  20   2 -17     6314.26     6399.48    298.58 o 
  22   2 -17     5233.71     5150.44    268.72 o 
   1   3 -17      837.13      522.51    154.26 o 
   3   3 -17      560.79      484.70    116.90 o 
   5   3 -17      315.54      210.49    100.24 o 
   7   3 -17      140.63       16.26     78.65 o 
   9   3 -17      674.49      587.68    131.64 o 
  11   3 -17     5253.85     4449.82    184.91 o 
  13   3 -17     5739.99     5375.58    199.74 o 
  15   3 -17     4144.05     3823.17    184.12 o 
  17   3 -17     2398.59     1945.47    131.92 o 
   2   4 -17      908.93      850.94    174.17 o 
   4   4 -17        1.62       21.60     92.01 o 
   6   4 -17      116.04      122.32     84.64 o 
   8   4 -17      426.93      326.86    100.24 o 
  10   4 -17      209.61      111.45     84.60 o 
  12   4 -17       78.23       99.08     79.11 o 
  14   4 -17      753.78      528.94    112.38 o 
  16   4 -17      627.27      572.27    154.26 o 
  26   4 -17      550.29      567.29    139.34 o 
   3   5 -17     4577.50     4125.33    288.62 o 
   5   5 -17     1222.02     1099.21    153.04 o 
   7   5 -17      194.98      122.88     91.28 o 
   9   5 -17     1264.13     1305.83    137.10 o 
  11   5 -17     6618.25     6247.73    383.17 o 
  13   5 -17     7319.53     6638.34    288.62 o 
  15   5 -17     6071.91     5707.78    288.62 o 
  17   5 -17     2369.02     2846.43    243.84 o 
  19   5 -17      972.14     1179.38    223.93 o 
  21   5 -17      304.46      348.34    114.45 o 
  23   5 -17     2324.77     2373.68    209.00 o 
   6   6 -17     4870.64     4219.88    278.67 o 
   8   6 -17     6261.99     5685.42    211.49 o 
  10   6 -17     2788.71     2637.42    278.67 o 
  12   6 -17      210.96      171.68     74.18 o 
  14   6 -17        9.55       41.23     71.66 o 
  16   6 -17     1558.53     1617.29    199.05 o 
  18   6 -17     5050.18     5483.85    273.69 o 
  20   6 -17     4009.54     3826.75    258.77 o 
  22   6 -17     2388.60     2846.43    243.84 o 
  11   7 -17       85.00       66.81    106.93 o 
  13   7 -17      137.70      110.72     84.23 o 
  15   7 -17      561.64      582.22    169.19 o 
  17   7 -17      294.21      333.41    149.29 o 
  -4   0 -16     1432.30     1413.26    199.05 o 
  -2   0 -16     1591.54     1333.64    199.05 o 
   0   0 -16     1761.55     1378.43    204.03 o 
   2   0 -16     7618.27     7414.64    313.50 o 
   4   0 -16     8059.81     7494.26    293.60 o 
   6   0 -16     6548.14     6404.46    288.62 o 
   8   0 -16     5903.50     5727.69    278.67 o 
  10   0 -16     2704.60     2632.45    223.93 o 
  12   0 -16       28.42       44.79     99.53 o 
  14   0 -16      459.65      427.96    124.41 o 
  16   0 -16     8117.55     7369.86    288.62 o 
  18   0 -16     9942.31     9245.91    298.58 o 
  20   0 -16     1525.67     1418.24    199.05 o 
  -3   1 -16     1561.99     1346.50    146.00 o 
  -1   1 -16      315.38      370.37    107.28 o 
   1   1 -16     1816.81     1717.21    186.61 o 
   3   1 -16      480.07      460.10    113.58 o 
   5   1 -16      116.32      137.91     84.87 o 
   7   1 -16      650.44      551.38    118.25 o 
   9   1 -16     1842.35     1613.08    131.64 o 
  11   1 -16     2616.22     2220.37    142.48 o 
  13   1 -16      931.61      728.92    130.05 o 
  15   1 -16      320.83      258.97     84.64 o 
  17   1 -16       46.35       77.19     72.07 o 
  19   1 -16      303.21      183.46     78.65 o 
  21   1 -16      849.73      701.65    134.36 o 
  -2   2 -16       89.61      132.53     71.64 o 
   0   2 -16      173.19      122.94     87.22 o 
   2   2 -16      701.15      493.18    105.22 o 
   4   2 -16       57.88       75.81     89.26 o 
   6   2 -16      316.01      232.89     91.09 o 
   8   2 -16     1208.26     1018.97    136.85 o 
  10   2 -16       92.50       74.64     84.45 o 
  12   2 -16      260.55      206.24    104.50 o 
  14   2 -16      332.29      212.64     88.28 o 
  16   2 -16      389.30      338.39     95.54 o 
  18   2 -16      151.47      136.97     73.64 o 
  -1   3 -16     4188.62     4027.15    184.71 o 
   1   3 -16     1091.46     1178.88    140.22 o 
   3   3 -16      368.53      416.91    106.78 o 
   5   3 -16      223.66      205.90    120.44 o 
   7   3 -16     1285.73     1207.54    144.14 o 
   9   3 -16     6327.40     5691.54    189.62 o 
  11   3 -16      871.10      869.66    135.16 o 
  13   3 -16     1641.58     1447.46    131.08 o 
  15   3 -16     1287.78     1219.19    179.15 o 
  17   3 -16      810.99      686.73    139.34 o 
  25   3 -16     2651.18     3005.67    233.88 o 
  27   3 -16     3431.43     3781.97    273.69 o 
   0   4 -16      268.11      311.02    109.08 o 
   2   4 -16     4850.58     4318.82    191.17 o 
   4   4 -16     8468.45     7788.78    235.68 o 
   6   4 -16     9597.90     9334.15    308.53 o 
   8   4 -16    10439.38     9718.19    405.57 o 
  10   4 -16     4977.96     5001.24    195.27 o 
  12   4 -16      572.01      437.91    134.36 o 
  14   4 -16     2055.16     1696.91    189.10 o 
  16   4 -16     4122.83     4208.11    318.48 o 
  18   4 -16     8973.31     9877.90    303.55 o 
  20   4 -16     7986.31     8280.51    288.62 o 
  22   4 -16     5393.28     5643.09    263.74 o 
  24   4 -16     1424.11     1204.26    184.12 o 
  26   4 -16       76.28      124.41    139.34 o 
   1   5 -16      334.97      302.47     75.35 o 
   3   5 -16      179.88      170.19     82.81 o 
   5   5 -16      445.90      303.72    106.93 o 
   7   5 -16      132.55      156.93     72.07 o 
   9   5 -16     1552.95     1313.62    102.02 o 
  11   5 -16     2193.22     2385.16    388.15 o 
  13   5 -16      179.00      240.59     86.16 o 
  15   5 -16     1654.01     1314.25    119.43 o 
  17   5 -16      369.23      263.74    104.50 o 
  19   5 -16      118.03      129.38    124.41 o 
  21   5 -16       86.66       44.79     89.57 o 
  23   5 -16      189.58      164.22    139.34 o 
  25   5 -16      631.61      627.01    179.15 o 
   2   6 -16      323.78      233.88    129.38 o 
   4   6 -16     1316.94     1016.22    139.89 o 
   6   6 -16     2002.95     1699.78    149.52 o 
   8   6 -16     1555.65     1373.45    213.98 o 
  10   6 -16      716.61      492.91    110.46 o 
  12   6 -16      391.24      389.39     98.04 o 
  14   6 -16       83.96       74.14     86.16 o 
  16   6 -16     2567.45     2980.79    238.86 o 
  18   6 -16       17.79      114.45    124.41 o 
  20   6 -16     1458.24     1482.93    199.05 o 
  22   6 -16      218.24       84.60    149.29 o 
   3   7 -16      435.60      288.62    169.19 o 
   5   7 -16       66.40       72.26     86.08 o 
   7   7 -16      526.37      487.67    179.15 o 
   9   7 -16     2703.59     2763.19    296.09 o 
  11   7 -16     5086.54     5340.16    594.66 o 
  13   7 -16     4759.85     4925.01    226.42 o 
  15   7 -16     1628.19     1418.24    243.84 o 
  17   7 -16      807.32      701.65    199.05 o 
  19   7 -16      295.68      248.81    159.24 o 
   8   8 -16     1127.58      910.66    184.12 o 
  10   8 -16      277.30      323.46    102.04 o 
  12   8 -16       25.91       40.40     89.68 o 
  14   8 -16      744.42      791.23    209.00 o 
  -7   1 -15      369.49      263.74    154.26 o 
  -5   1 -15     3280.47     3073.33    169.98 o 
  -3   1 -15     2502.54     2393.75    161.86 o 
  -1   1 -15     3723.91     3602.45    177.67 o 
   1   1 -15     1449.74     1248.37    123.99 o 
   3   1 -15      114.56       88.97     70.54 o 
   5   1 -15      189.69      209.83     84.23 o 
   7   1 -15      533.61      443.98     89.68 o 
   9   1 -15     6139.52     5385.25    174.15 o 
  11   1 -15    16070.01    14785.15    254.65 o 
  13   1 -15     8224.95     7573.05    200.57 o 
  15   1 -15     4834.06     4244.36    162.59 o 
  17   1 -15      325.75      236.37     80.02 o 
  19   1 -15      150.94       93.13     71.66 o 
  21   1 -15     1919.88     1761.60    169.19 o 
  -6   2 -15     1607.71     1428.19    199.05 o 
  -4   2 -15      335.43      280.56     99.16 o 
  -2   2 -15      248.96      205.84    111.97 o 
   0   2 -15     1843.29     1722.45    140.22 o 
   2   2 -15     6232.90     6100.57    192.67 o 
   4   2 -15     7369.01     7331.48    211.04 o 
   6   2 -15     4408.70     4316.14    166.45 o 
   8   2 -15     1815.49     1656.03    133.57 o 
  10   2 -15       59.37       75.40     56.09 o 
  12   2 -15      644.37      567.91    104.86 o 
  14   2 -15     3092.58     2726.44    151.78 o 
  16   2 -15     7468.39     7812.74    298.58 o 
  18   2 -15     8003.45     7962.03    258.77 o 
  22   2 -15     2422.40     2602.59    184.12 o 
  24   2 -15       37.95       79.62    109.48 o 
  26   2 -15      156.48      184.12    129.38 o 
  28   2 -15     5180.48     5702.81    298.58 o 
  30   2 -15     5339.13     6105.88    313.50 o 
  -5   3 -15     3183.15     3428.65    273.69 o 
  -3   3 -15     2939.64     3022.50    169.98 o 
  -1   3 -15     3640.83     3582.21    179.15 o 
   1   3 -15     3595.77     3610.01    173.94 o 
   3   3 -15     1162.52     1043.57    138.61 o 
   5   3 -15        0.90       83.60     78.65 o 
   7   3 -15     3580.42     3216.20    154.35 o 
   9   3 -15    11062.66    10281.79    230.46 o 
  11   3 -15     1936.77     1637.40    119.48 o 
  13   3 -15     5056.00     4379.12    213.98 o 
  15   3 -15     2569.31     2649.30    311.02 o 
  17   3 -15      865.49      693.13     94.81 o 
  19   3 -15      275.98      154.26    104.50 o 
  21   3 -15     1617.44     1632.22    174.17 o 
  23   3 -15     2350.38     2493.11    213.98 o 
  25   3 -15     1304.02     1338.62    184.12 o 
  27   3 -15      184.27      114.45    124.41 o 
  29   3 -15       60.20       84.60    144.31 o 
  -4   4 -15      455.52      293.60    164.22 o 
  -2   4 -15      717.24      552.28    107.28 o 
   0   4 -15     1077.51      972.41    116.90 o 
   2   4 -15      334.97      155.89     85.73 o 
   4   4 -15     1480.06     1279.27    123.16 o 
   6   4 -15     1534.25     1290.77    128.11 o 
   8   4 -15      116.41      121.87     55.65 o 
  10   4 -15      245.06      284.81     78.24 o 
  12   4 -15       11.47       36.92     75.59 o 
  14   4 -15      998.83      855.00     96.72 o 
  16   4 -15       17.43       54.74     66.86 o 
  18   4 -15     1592.51     1343.59    149.29 o 
  20   4 -15      320.14      298.58    149.29 o 
  22   4 -15       70.93       34.83    109.48 o 
  24   4 -15      115.34       69.67    104.50 o 
  26   4 -15      107.25      129.38    119.43 o 
  28   4 -15      162.82       89.57    124.41 o 
  -1   5 -15     1501.24     1551.11    160.22 o 
   1   5 -15     1285.33     1071.76    138.65 o 
   3   5 -15     1460.55     1359.81    140.62 o 
   5   5 -15      423.86      298.07     86.16 o 
   7   5 -15     4872.46     5016.54    522.51 o 
   9   5 -15     4790.35     4392.87    169.98 o 
  11   5 -15    17224.64    17574.40   1022.62 o 
  13   5 -15    13852.64    14326.65   1204.26 o 
  15   5 -15     3526.70     3511.47    281.16 o 
  17   5 -15      341.83      348.34    109.48 o 
  19   5 -15      275.08      159.24    114.45 o 
  21   5 -15     3516.98     3543.10    238.86 o 
  23   5 -15     3338.78     3831.73    258.77 o 
  25   5 -15     3490.66     3732.20    283.65 o 
   0   6 -15     1659.47     1516.02    147.29 o 
   2   6 -15     3236.47     3236.53    251.30 o 
   4   6 -15     4417.92     4573.31    256.28 o 
   6   6 -15     3586.50     3548.08    263.74 o 
   8   6 -15     2278.61     2371.85    209.00 o 
  10   6 -15      661.31      643.06    113.99 o 
  12   6 -15      645.06      579.15    109.80 o 
  14   6 -15      930.42      983.09    201.54 o 
  16   6 -15     7621.42     8295.44    313.50 o 
  18   6 -15     7138.88     7394.74    308.53 o 
  20   6 -15     3138.81     3612.77    253.79 o 
  22   6 -15      817.53      791.23    189.10 o 
  24   6 -15      129.59      134.36    109.48 o 
   1   7 -15     1169.63      900.70    164.22 o 
   3   7 -15      639.60      613.55    124.88 o 
   5   7 -15        5.74      124.41    159.24 o 
   7   7 -15      168.79       84.60     89.57 o 
   9   7 -15      554.60      509.13    113.99 o 
  11   7 -15      850.95      968.22    130.24 o 
  13   7 -15      312.67      243.84     77.72 o 
  15   7 -15      155.56       84.60     94.55 o 
  17   7 -15       77.73      258.77    169.19 o 
  19   7 -15      140.24      189.10    169.19 o 
  21   7 -15     1354.01     1298.81    213.98 o 
   2   8 -15     1058.99      845.97    184.12 o 
   4   8 -15     3561.77     3373.91    303.55 o 
   6   8 -15     1195.03     1214.21    184.12 o 
   8   8 -15      185.20      200.29     97.77 o 
  10   8 -15      212.74      122.61     78.24 o 
  12   8 -15      153.89      168.72     92.01 o 
  14   8 -15      188.94      268.72    199.05 o 
  16   8 -15      104.00      104.50    104.50 o 
  18   8 -15     1194.87     1214.21    204.03 o 
   7   9 -15      242.54      139.34    119.43 o 
   9   9 -15     2828.88     3080.31    253.79 o 
  -6   0 -14     2337.78     2428.42    199.05 o 
  -4   0 -14      309.73      462.79    149.29 o 
  -2   0 -14      340.22      248.81    129.38 o 
   0   0 -14     1044.88     1079.85    194.07 o 
   2   0 -14     3465.87     3458.51    228.91 o 
   4   0 -14     8664.87     8355.16    273.69 o 
   6   0 -14     4534.88     4050.68    213.98 o 
   8   0 -14     6103.65     5493.80    233.88 o 
  10   0 -14      122.77       74.64     74.64 o 
  12   0 -14     5024.73     4533.38    209.00 o 
  14   0 -14     8223.49     7076.26    248.81 o 
  16   0 -14     8675.81     8146.15    253.79 o 
  18   0 -14    14947.45    13839.01    303.55 o 
  20   0 -14     7341.96     6837.40    238.86 o 
  -7   1 -14      752.75      726.54    174.17 o 
  -5   1 -14     3394.78     3121.26    155.14 o 
  -3   1 -14     4385.73     4159.14    170.63 o 
  -1   1 -14     3921.28     3896.85    160.07 o 
   1   1 -14     2938.61     2861.48    143.75 o 
   3   1 -14      301.64      295.01     84.60 o 
   5   1 -14     1079.87      929.54    109.08 o 
   7   1 -14     5358.98     4836.79    161.40 o 
   9   1 -14     3474.32     3168.59    140.62 o 
  11   1 -14     8428.46     7432.39    209.00 o 
  13   1 -14     7083.63     6064.74    172.31 o 
  15   1 -14      807.92      508.81     75.28 o 
  17   1 -14        0.18       30.15     58.59 o 
  19   1 -14     3488.22     3234.58    179.15 o 
  23   1 -14     3247.11     3378.89    204.03 o 
  25   1 -14     2068.98     2169.65    189.10 o 
  27   1 -14     1442.07     1582.45    164.22 o 
  29   1 -14      732.06      756.39    194.07 o 
  31   1 -14        2.73       79.62     94.55 o 
  -8   2 -14      117.24      124.41    119.43 o 
  -6   2 -14       41.45       29.86    109.48 o 
  -4   2 -14      141.33      128.34     65.75 o 
  -2   2 -14     1809.39     1885.72    131.64 o 
   0   2 -14      784.97      746.44    109.80 o 
   2   2 -14      113.24      167.97     85.73 o 
   4   2 -14      590.30      532.83    110.80 o 
   6   2 -14      345.47      199.05     84.60 o 
   8   2 -14       40.90       37.39     60.90 o 
  10   2 -14      591.22      476.04     84.60 o 
  12   2 -14      488.36      586.41    105.56 o 
  14   2 -14      637.53      691.45    111.97 o 
  16   2 -14      213.41      242.97     80.70 o 
  18   2 -14      486.18      482.10     89.57 o 
  20   2 -14     1243.41     1343.59    169.19 o 
  22   2 -14     1796.67     1970.60    179.15 o 
  24   2 -14      171.93       89.57    104.50 o 
  26   2 -14     1522.57     1323.69    189.10 o 
  28   2 -14      273.40      114.45    124.41 o 
  30   2 -14      762.57     1074.87    218.96 o 
  -7   3 -14     1005.61     1154.49    218.96 o 
  -5   3 -14     2166.06     2184.58    218.96 o 
  -3   3 -14     9650.76     9695.81    230.96 o 
  -1   3 -14    11304.79    11089.80    249.53 o 
   1   3 -14     4604.92     4377.24    170.41 o 
   3   3 -14      126.92      141.77     70.80 o 
   5   3 -14     1895.29     1861.24    248.81 o 
   7   3 -14     2760.94     2649.20    125.93 o 
   9   3 -14    10004.92    10194.10    730.19 o 
  11   3 -14     8074.33     8615.27    711.61 o 
  13   3 -14     1919.08     1998.23    108.40 o 
  15   3 -14     3648.32     3709.90    418.01 o 
  17   3 -14       40.86       80.21     59.51 o 
  19   3 -14     2689.58     3010.64    189.10 o 
  21   3 -14     2880.20     3259.46    209.00 o 
  23   3 -14     1804.65     1895.96    169.19 o 
  25   3 -14     2590.96     2791.69    213.98 o 
  27   3 -14     2185.63     2239.32    213.98 o 
  29   3 -14       27.67       59.72    114.45 o 
  -6   4 -14     2558.91     2856.38    268.72 o 
  -4   4 -14      169.24      204.03    129.38 o 
  -2   4 -14      721.42      624.65    106.93 o 
   0   4 -14     5913.87     5846.45    192.00 o 
   2   4 -14    11957.33    11295.88    512.56 o 
   4   4 -14    16526.72    15301.20    447.86 o 
   6   4 -14    13491.30    12930.00    249.76 o 
   8   4 -14     2030.31     2087.47    149.29 o 
  10   4 -14       95.39      131.26     79.11 o 
  12   4 -14     3996.32     4006.73    622.03 o 
  14   4 -14     7415.64     7506.16    768.83 o 
  16   4 -14     9416.31     9435.05    440.40 o 
  18   4 -14     8104.68     8892.59    283.65 o 
  20   4 -14     2799.46     3284.34    233.88 o 
  22   4 -14       39.52       89.57    114.45 o 
  24   4 -14      325.70      228.91    169.19 o 
  26   4 -14     1281.13     1323.69    189.10 o 
  28   4 -14     2126.34     2055.20    233.88 o 
  -5   5 -14      883.27      731.51    179.15 o 
  -3   5 -14      944.55      945.49    218.96 o 
  -1   5 -14     1826.22     1515.43    131.08 o 
   1   5 -14      392.46      281.20     92.94 o 
   3   5 -14       85.77       61.41     82.19 o 
   5   5 -14     1059.80      806.16    139.34 o 
   7   5 -14     2836.66     2740.94    131.64 o 
   9   5 -14     4131.43     4143.95    619.55 o 
  11   5 -14     7222.48     7023.28    855.92 o 
  13   5 -14     1333.55     1462.91    223.93 o 
  15   5 -14      386.64      425.89     80.02 o 
  17   5 -14       66.61       84.60    109.48 o 
  19   5 -14     1331.13     1463.02    179.15 o 
  21   5 -14     2028.52     2090.03    223.93 o 
  23   5 -14     1167.83      980.33    164.22 o 
  25   5 -14     2372.28     2318.94    218.96 o 
  27   5 -14     2163.75     2164.68    238.86 o 
  -4   6 -14      211.91      243.84    114.45 o 
  -2   6 -14      683.22      442.89    129.38 o 
   0   6 -14      419.97      361.28    105.39 o 
   2   6 -14     1663.34     1583.77    138.65 o 
   4   6 -14     3700.70     3418.70    258.77 o 
   6   6 -14     1834.73     1766.07    142.22 o 
   8   6 -14      767.66      707.73    115.48 o 
  10   6 -14       17.38       51.60     66.58 o 
  12   6 -14     1736.37     1771.87    303.55 o 
  14   6 -14      401.79      426.11     96.33 o 
  16   6 -14     6334.88     6180.53    268.72 o 
  18   6 -14     3832.38     3806.85    253.79 o 
  20   6 -14      718.73      746.44    194.07 o 
  22   6 -14      483.80      592.18    174.17 o 
  24   6 -14       90.00      144.31    144.31 o 
  -1   7 -14     5243.50     5175.32    313.50 o 
   1   7 -14     2048.94     1787.20    146.00 o 
   3   7 -14       58.93      228.91    159.24 o 
   5   7 -14      792.60      756.39    179.15 o 
   7   7 -14     3365.57     3560.61    173.94 o 
   9   7 -14     8336.93     8621.02    726.54 o 
  11   7 -14     6417.45     6299.80    355.80 o 
  13   7 -14     4371.98     4168.22    228.91 o 
  15   7 -14      255.49      258.77    114.45 o 
  17   7 -14      854.80      681.75    169.19 o 
  19   7 -14     1675.38     1806.39    238.86 o 
  21   7 -14     1880.03     2149.75    248.81 o 
  23   7 -14     2841.36     2736.95    273.69 o 
   2   8 -14     3336.76     3398.79    288.62 o 
   4   8 -14     4790.05     4508.50    303.55 o 
   6   8 -14     2526.59     2259.23    228.91 o 
   8   8 -14      690.76      668.85    128.40 o 
  10   8 -14       17.75      109.86     90.68 o 
  12   8 -14     1093.71     1084.83    209.00 o 
  14   8 -14     4870.99     5180.30    308.53 o 
  16   8 -14     7461.86     8141.18    348.34 o 
  18   8 -14     3076.60     4105.42    283.65 o 
  20   8 -14     2087.94     2114.91    228.91 o 
   5   9 -14      942.72      850.94    194.07 o 
   7   9 -14      759.28      678.96    138.16 o 
   9   9 -14       66.85       64.16     97.77 o 
  11   9 -14      407.52      507.58    194.07 o 
  13   9 -14     1973.55     1876.05    243.84 o 
  15   9 -14      205.74      174.17    119.43 o 
  17   9 -14       58.00        4.98    159.24 o 
   8  10 -14      750.60      592.18    164.22 o 
  -7   1 -13     1329.82     1189.33    199.05 o 
  -5   1 -13     2797.87     2772.25    150.82 o 
  -3   1 -13      183.48      191.01     88.28 o 
  -1   1 -13       28.28       22.70     53.39 o 
   1   1 -13        8.54       72.16     52.78 o 
   3   1 -13      763.55      694.07     87.13 o 
   5   1 -13     2844.42     2457.40    121.05 o 
   7   1 -13     7526.25     6407.99    365.76 o 
   9   1 -13     3184.50     2829.97    133.57 o 
  11   1 -13     1735.98     1470.69    110.46 o 
  13   1 -13     1064.06      980.79     92.80 o 
  15   1 -13      699.87      735.57    154.26 o 
  17   1 -13     2286.32     2186.61    164.22 o 
  19   1 -13     5370.47     4913.26    554.85 o 
  21   1 -13    10898.97    11564.85    303.55 o 
  23   1 -13     7877.01     7947.10    253.79 o 
  25   1 -13     4744.48     4981.25    233.88 o 
  27   1 -13     1539.12     1453.07    164.22 o 
  29   1 -13      118.55       94.55     89.57 o 
  31   1 -13      406.30      562.32    169.19 o 
  -8   2 -13     2967.00     3159.93    213.98 o 
  -6   2 -13     1493.76     1453.07    174.17 o 
  -4   2 -13      648.09      639.79    110.46 o 
  -2   2 -13    11207.72    11236.82    261.25 o 
   0   2 -13    12410.07    12583.80    343.36 o 
   2   2 -13    16682.27    15891.72    247.90 o 
   4   2 -13    13028.32    11582.36    340.87 o 
   6   2 -13     6976.00     6698.39    186.39 o 
   8   2 -13     1430.43     1399.24     80.27 o 
  10   2 -13      543.75      488.72     68.01 o 
  12   2 -13    11471.11    11782.29   1176.89 o 
  14   2 -13    16031.84    16433.05   1632.22 o 
  16   2 -13     7941.76     7770.13    622.03 o 
  18   2 -13     4988.50     5008.87    293.60 o 
  20   2 -13     2009.82     2299.04    189.10 o 
  22   2 -13       19.44       34.83    104.50 o 
  24   2 -13      668.62      557.34    129.38 o 
  26   2 -13     2006.62     2124.87    189.10 o 
  28   2 -13     5121.44     5503.75    263.74 o 
  30   2 -13     3768.67     3976.04    273.69 o 
  -9   3 -13      752.23      751.42    204.03 o 
  -7   3 -13     2387.82     2229.37    238.86 o 
  -5   3 -13      381.59      378.20    154.26 o 
  -3   3 -13     3393.86     3215.01    147.29 o 
  -1   3 -13      944.59      931.21    106.38 o 
   1   3 -13      755.53      657.92     89.26 o 
   3   3 -13      322.81      355.76     94.44 o 
   5   3 -13     2797.82     2597.32    126.53 o 
   7   3 -13      915.65      999.89     79.33 o 
   9   3 -13      318.94      365.23     82.63 o 
  11   3 -13     1433.15     1457.07    211.49 o 
  13   3 -13      278.31      274.47     97.04 o 
  15   3 -13      136.44      160.90     68.55 o 
  17   3 -13      267.28      291.29     74.13 o 
  19   3 -13      294.26      482.70    144.31 o 
  21   3 -13     1201.75     1373.45    164.22 o 
  23   3 -13      771.77      696.68    164.22 o 
  25   3 -13      465.48      418.01    124.41 o 
  27   3 -13      632.92      646.92    149.29 o 
  29   3 -13       43.55       59.72     99.53 o 
 -10   4 -13      114.75       24.88    114.45 o 
  -8   4 -13      325.67      413.03    179.15 o 
  -6   4 -13       62.41       79.62     89.57 o 
  -4   4 -13       90.66       89.57    129.38 o 
  -2   4 -13      766.06      667.69    103.76 o 
   0   4 -13     2218.69     1840.44    119.02 o 
   2   4 -13      346.37      238.31     77.72 o 
   4   4 -13      329.08      237.20     78.65 o 
   6   4 -13      116.34      107.40     56.32 o 
   8   4 -13      839.57     1003.07    105.39 o 
  10   4 -13      388.50      361.25     77.72 o 
  12   4 -13      611.60      527.89     82.19 o 
  14   4 -13      313.22      300.77     75.10 o 
  16   4 -13      394.62      343.96     87.08 o 
  18   4 -13      478.73      427.96    129.38 o 
  20   4 -13      342.29      318.48    134.36 o 
  22   4 -13      147.11      238.86    129.38 o 
  24   4 -13      772.56      796.20    184.12 o 
  26   4 -13       18.23       14.93    139.34 o 
  28   4 -13      790.11      806.16    199.05 o 
  -7   5 -13     3517.03     4020.83    288.62 o 
  -5   5 -13     4347.15     4652.81    268.72 o 
  -3   5 -13     3175.52     3020.60    238.86 o 
  -1   5 -13     1735.58     1624.75    115.96 o 
   1   5 -13      629.66      436.10     97.77 o 
   3   5 -13      811.66      826.06    149.29 o 
   5   5 -13     6164.49     6500.57    512.56 o 
   7   5 -13     2613.24     2614.00    368.24 o 
   9   5 -13     3974.26     3873.16    368.24 o 
  11   5 -13     2020.09     2107.10    410.54 o 
  13   5 -13     2133.25     2128.92    144.31 o 
  15   5 -13       11.79       39.81    109.48 o 
  17   5 -13      477.45      602.13    149.29 o 
  19   5 -13     2359.81     2403.54    223.93 o 
  21   5 -13     3094.74     3762.06    248.81 o 
  23   5 -13     3525.33     3752.11    248.81 o 
  25   5 -13     2553.52     2662.30    223.93 o 
  27   5 -13      446.77      233.88    124.41 o 
  -6   6 -13      646.63      537.44    194.07 o 
  -4   6 -13      105.09      134.36    144.31 o 
  -2   6 -13     2520.00     2667.28    258.77 o 
   0   6 -13     6978.42     6744.58    388.15 o 
   2   6 -13     7924.30     7713.22    283.65 o 
   4   6 -13     6181.89     6155.65    283.65 o 
   6   6 -13     2916.77     3003.60    413.03 o 
   8   6 -13      600.88      483.86     89.26 o 
  10   6 -13     2216.32     2349.90    278.67 o 
  12   6 -13     3092.17     3364.09    155.84 o 
  14   6 -13     6521.55     7648.53    298.58 o 
  16   6 -13     5484.33     6245.22    283.65 o 
  18   6 -13     8329.26     9648.99    328.43 o 
  20   6 -13     2465.53     2169.65    199.05 o 
  22   6 -13      101.99      119.43     99.53 o 
  24   6 -13      367.42      368.24    164.22 o 
  26   6 -13     2801.08     3105.19    263.74 o 
  -3   7 -13      391.60      467.77    144.31 o 
  -1   7 -13      620.72      507.58    194.07 o 
   1   7 -13      674.43      442.89    129.38 o 
   3   7 -13      295.61      263.74    139.34 o 
   5   7 -13      898.45      716.58    179.15 o 
   7   7 -13     1128.30     1166.38    119.48 o 
   9   7 -13      382.44      355.63     96.84 o 
  11   7 -13      406.29      307.79    102.01 o 
  13   7 -13      343.55      437.91    164.22 o 
  15   7 -13      278.48      303.55    139.34 o 
  17   7 -13      984.97      980.33    144.31 o 
  19   7 -13     1464.82     1358.52    194.07 o 
  21   7 -13      559.62      631.99    174.17 o 
  23   7 -13     1152.49     1179.38    194.07 o 
  -2   8 -13      396.93      383.17    189.10 o 
   0   8 -13      257.17      139.34    119.43 o 
   2   8 -13     1555.60     1637.19    243.84 o 
   4   8 -13      965.87      955.44    204.03 o 
   6   8 -13      279.99      229.66     92.80 o 
   8   8 -13      179.93      161.27     85.73 o 
  10   8 -13      487.67      467.94    139.34 o 
  12   8 -13     1423.64     1333.64    194.07 o 
  14   8 -13      508.14      517.53    149.29 o 
  16   8 -13     1207.47     1239.09    184.12 o 
  18   8 -13      222.49      174.17    129.38 o 
  20   8 -13      482.66      388.15    159.24 o 
  22   8 -13      163.98      169.19    149.29 o 
   1   9 -13      206.46      124.41    144.31 o 
   3   9 -13      315.97      263.74    139.34 o 
   5   9 -13     3209.54     2846.43    273.69 o 
   7   9 -13     9114.44     9483.95    768.83 o 
   9   9 -13     5049.41     4871.18    410.54 o 
  11   9 -13     5542.37     5414.18    288.62 o 
  13   9 -13     1662.48     1721.79    238.86 o 
  15   9 -13      391.42      343.36    129.38 o 
  17   9 -13      264.73      174.17    144.31 o 
  19   9 -13     3237.29     3652.58    293.60 o 
   4  10 -13     1950.94     1776.53    253.79 o 
   6  10 -13      559.85      398.10    134.36 o 
   8  10 -13      261.93      327.76    103.40 o 
  10  10 -13      503.42      562.32    204.03 o 
  12  10 -13     2726.10     2751.88    238.86 o 
  14  10 -13     3373.69     3458.51    293.60 o 
  -8   0 -12      776.40      945.49    139.34 o 
  -6   0 -12      189.41      129.38     89.57 o 
  -4   0 -12     1405.26     1204.26    159.24 o 
  -2   0 -12     4921.41     4812.05    223.93 o 
   0   0 -12    10253.21     9857.99    283.65 o 
   2   0 -12     7055.74     6439.29    233.88 o 
   4   0 -12    10303.19     9773.39    283.65 o 
   6   0 -12     1000.67      870.85    114.45 o 
   8   0 -12      627.82      562.32    119.43 o 
  10   0 -12     7525.52     6548.77    233.88 o 
  12   0 -12    14525.70    12221.72    283.65 o 
  14   0 -12    20873.22    19417.41    323.46 o 
  16   0 -12    34994.11    35324.78   2841.45 o 
  18   0 -12    15694.23    16531.17    288.62 o 
  20   0 -12     2036.39     1950.70    159.24 o 
  22   0 -12      725.88      587.20    114.45 o 
  24   0 -12     4597.53     4707.55    228.91 o 
  26   0 -12     9769.47    10539.74    313.50 o 
  28   0 -12    11899.73    12759.16    353.32 o 
  30   0 -12     6410.26     7195.69    308.53 o 
  -9   1 -12     4436.71     4792.15    223.93 o 
  -7   1 -12     1390.56     1338.11    129.62 o 
  -5   1 -12     8185.44     8330.18    200.20 o 
  -3   1 -12     7831.67     7916.25    189.92 o 
  -1   1 -12      863.64      770.26     98.34 o 
   1   1 -12      133.56      132.04     75.10 o 
   3   1 -12      310.97      249.81     78.65 o 
   5   1 -12    15389.76    14117.39    222.42 o 
   7   1 -12    16042.86    16245.48   1123.18 o 
   9   1 -12     7994.14     8097.66    702.88 o 
  11   1 -12     6173.56     6076.15    428.14 o 
  13   1 -12     1900.42     1808.78    159.24 o 
  15   1 -12      738.16      702.21    111.97 o 
  17   1 -12      813.30      697.86     73.64 o 
  19   1 -12     5557.31     5528.64    209.00 o 
  21   1 -12     4018.50     4128.52    135.16 o 
  23   1 -12     3829.81     3914.14    144.14 o 
  25   1 -12     1438.10     1313.64    111.94 o 
  27   1 -12      519.93      463.60     99.13 o 
  29   1 -12     1109.19     1008.80    123.99 o 
  31   1 -12      905.22      883.30    145.74 o 
 -10   2 -12      173.89      164.22    119.43 o 
  -8   2 -12       96.84       69.67    119.43 o 
  -6   2 -12      285.41      132.75     61.67 o 
  -4   2 -12      493.35      402.07    103.40 o 
  -2   2 -12      167.85      136.90     79.11 o 
   0   2 -12       17.38       77.75     51.21 o 
   2   2 -12      624.23      604.89     99.87 o 
   4   2 -12      830.28      714.34     93.20 o 
   6   2 -12      705.75      683.58     66.23 o 
   8   2 -12      446.22      424.53     74.53 o 
  10   2 -12      837.76      750.82    121.92 o 
  12   2 -12        4.75       34.50     52.43 o 
  14   2 -12     3497.60     3382.61    129.38 o 
  16   2 -12     2201.39     2082.73    176.66 o 
  18   2 -12     1493.28     1552.60    129.38 o 
  20   2 -12      181.87       94.55     59.72 o 
  22   2 -12       96.71       99.53     89.57 o 
  24   2 -12      398.75      338.39    129.38 o 
  26   2 -12       80.29       99.53    109.48 o 
  28   2 -12      363.33      243.84    129.38 o 
  30   2 -12      394.23      368.24    144.31 o 
 -11   3 -12      372.20      432.94    144.31 o 
  -9   3 -12     3280.86     3498.32    228.91 o 
  -7   3 -12     9332.65     9778.37    323.46 o 
  -5   3 -12     2666.93     2696.78    147.29 o 
  -3   3 -12     3714.69     3638.57    156.55 o 
  -1   3 -12     2305.67     2034.71    135.16 o 
   1   3 -12      115.91       84.60     59.72 o 
   3   3 -12     3018.30     2633.48    206.52 o 
   5   3 -12     8743.92     8705.06    622.01 o 
   7   3 -12    24818.72    26430.49   1968.11 o 
   9   3 -12    23673.31    24479.19   2299.04 o 
  11   3 -12    12846.32    13044.39   1211.72 o 
  13   3 -12      233.51      167.79     77.13 o 
  15   3 -12      442.66      443.20     70.54 o 
  17   3 -12     2336.89     2199.51    169.19 o 
  19   3 -12     6635.09     7116.07    273.69 o 
  21   3 -12    11289.27    11967.93    328.43 o 
  23   3 -12     4894.78     4841.91    258.77 o 
  25   3 -12      269.92      278.67    109.48 o 
  27   3 -12       45.48       44.79    129.38 o 
  29   3 -12     1021.33     1000.23    194.07 o 
 -10   4 -12     1869.66     1811.36    184.12 o 
  -8   4 -12      322.97      482.70    174.17 o 
  -6   4 -12       51.03      114.45    129.38 o 
  -4   4 -12     3452.16     3257.16    338.39 o 
  -2   4 -12     8273.77     8306.38    278.67 o 
   0   4 -12     7139.34     7245.63    186.39 o 
   2   4 -12     7698.88     7320.63    180.99 o 
   4   4 -12     2948.05     2796.66    189.10 o 
   6   4 -12      616.06      798.72     91.49 o 
   8   4 -12      740.89      761.27    166.71 o 
  10   4 -12      320.96      338.19     61.50 o 
  12   4 -12    15940.75    16354.00   1895.96 o 
  14   4 -12    15653.52    15723.17   1380.92 o 
  16   4 -12     5101.30     5842.14    258.77 o 
  18   4 -12     2368.27     2353.78    199.05 o 
  20   4 -12       88.88      194.07    119.43 o 
  22   4 -12      318.67      383.17    134.36 o 
  24   4 -12     4516.72     4334.33    243.84 o 
  26   4 -12     5702.95     5692.85    273.69 o 
  28   4 -12     4901.91     5165.37    288.62 o 
 -11   5 -12      473.78      641.94    184.12 o 
  -9   5 -12     1808.75     1866.10    248.81 o 
  -7   5 -12     3320.28     3483.39    258.77 o 
  -5   5 -12     2737.06     2617.52    213.98 o 
  -3   5 -12     1592.63     1545.19    121.93 o 
  -1   5 -12     1512.85     1471.26    106.93 o 
   1   5 -12       34.52       51.21     59.72 o 
   3   5 -12     1983.63     1895.96    184.12 o 
   5   5 -12     5288.13     5347.43    286.14 o 
   7   5 -12     1458.30     1643.71    263.74 o 
   9   5 -12     6710.43     6908.45    527.48 o 
  11   5 -12     2310.77     2040.73    385.66 o 
  13   5 -12      187.56      185.86    102.01 o 
  15   5 -12     1303.58     1403.31    169.19 o 
  17   5 -12     3452.36     3667.51    228.91 o 
  19   5 -12     2270.96     2488.14    204.03 o 
  21   5 -12     1667.62     1453.07    184.12 o 
  23   5 -12      350.14      149.29    119.43 o 
  25   5 -12       60.44       14.93    104.50 o 
  27   5 -12      190.80      159.24    154.26 o 
  -8   6 -12      582.42      577.25    174.17 o 
  -6   6 -12      140.59      109.48    104.50 o 
  -4   6 -12      133.08       74.64    134.36 o 
  -2   6 -12     1497.97     1526.50    125.53 o 
   0   6 -12     3770.09     3483.39    223.93 o 
   2   6 -12     1393.83     1239.09    159.24 o 
   4   6 -12       77.07       42.30     53.39 o 
   6   6 -12      281.71      256.23     84.87 o 
   8   6 -12      297.77      235.67     68.55 o 
  10   6 -12      523.56      468.77     91.92 o 
  12   6 -12      320.04      263.34     61.67 o 
  14   6 -12     2325.15     2070.13    189.10 o 
  16   6 -12      350.68      328.43    129.38 o 
  18   6 -12      147.11       94.55    104.50 o 
  20   6 -12       76.65      169.19    129.38 o 
  22   6 -12       24.77       89.57    129.38 o 
  24   6 -12      180.10       89.57     99.53 o 
  26   6 -12      751.54      656.87    139.34 o 
  -7   7 -12     4565.79     4493.57    308.53 o 
  -5   7 -12     5708.32     6344.74    323.46 o 
  -3   7 -12     1358.87     1343.59    204.03 o 
  -1   7 -12      770.96      686.73    154.26 o 
   1   7 -12      112.04       54.74    109.48 o 
   3   7 -12     3173.55     2871.31    218.96 o 
   5   7 -12     5577.31     5832.91    442.89 o 
   7   7 -12    18729.92    19706.90   1739.21 o 
   9   7 -12    12590.32    12797.79   1333.64 o 
  11   7 -12     2921.17     2946.77    130.05 o 
  13   7 -12      508.74      447.86    139.34 o 
  15   7 -12      112.78      243.84    144.31 o 
  17   7 -12     5745.22     6081.00    283.65 o 
  19   7 -12     7160.19     7220.57    308.53 o 
  21   7 -12     8145.94     8832.88    323.46 o 
  23   7 -12     4262.60     4538.36    273.69 o 
  25   7 -12     1071.05     1059.95    204.03 o 
  -4   8 -12      879.07      547.39    159.24 o 
  -2   8 -12     1938.16     1696.91    204.03 o 
   0   8 -12     6469.32     6479.10    298.58 o 
   2   8 -12     5914.59     5538.59    298.58 o 
   4   8 -12     5248.74     5090.72    263.74 o 
   6   8 -12     1387.56     1311.08    120.44 o 
   8   8 -12      126.04      121.31     76.34 o 
  10   8 -12     2398.00     2498.11    146.66 o 
  12   8 -12     6065.83     6956.83    288.62 o 
  14   8 -12     8006.62     8713.45    328.43 o 
  16   8 -12    11252.63    11714.14    378.20 o 
  18   8 -12     3647.53     3528.18    258.77 o 
  20   8 -12      431.62      194.07    119.43 o 
  22   8 -12      188.53       89.57    119.43 o 
  -1   9 -12       30.41      124.41    139.34 o 
   1   9 -12       39.86       69.67    104.50 o 
   3   9 -12      270.42      114.45    124.41 o 
   5   9 -12      631.99      606.54    129.62 o 
   7   9 -12      436.26      447.00    113.02 o 
   9   9 -12      131.39      108.44     75.10 o 
  11   9 -12      329.61      338.39    134.36 o 
  13   9 -12      313.41      398.10    184.12 o 
  15   9 -12      886.95     1059.95    189.10 o 
  17   9 -12      447.17      422.98    179.15 o 
  19   9 -12      964.67      920.61    199.05 o 
  21   9 -12      653.61      721.56    209.00 o 
   2  10 -12     2027.07     1846.20    218.96 o 
   4  10 -12     1144.57     1149.52    184.12 o 
   6  10 -12      177.39      159.69     95.57 o 
   8  10 -12      161.34      132.89     66.30 o 
  10  10 -12       67.41       59.72    119.43 o 
  12  10 -12     1501.24     1472.98    218.96 o 
  14  10 -12     3221.56     3269.41    273.69 o 
  16  10 -12     4323.50     3886.47    263.74 o 
   5  11 -12     3967.84     4662.77    303.55 o 
   7  11 -12     4210.20     4294.52    278.67 o 
  -9   1 -11     3510.49     3473.44    204.03 o 
  -7   1 -11     7534.63     7923.87    193.15 o 
  -5   1 -11     9916.09    10409.68    205.82 o 
  -3   1 -11     6644.34     6631.14    268.72 o 
  -1   1 -11      253.14      239.88     86.16 o 
   1   1 -11      796.42      707.95    119.43 o 
   3   1 -11    14615.16    14061.39    209.17 o 
   5   1 -11    14990.73    15494.07   1046.93 o 
   7   1 -11     8887.26     8497.86    645.90 o 
   9   1 -11    12095.74    11540.06    954.78 o 
  11   1 -11     5753.89     5715.90    572.27 o 
  13   1 -11      123.75      182.10     55.97 o 
  15   1 -11     5553.03     5417.91    226.67 o 
  17   1 -11     7756.37     7448.79    347.35 o 
  19   1 -11     8380.12     8455.51    340.87 o 
  21   1 -11     4170.66     4219.41    131.64 o 
  23   1 -11     1827.84     1745.06    113.99 o 
  25   1 -11      778.54      657.42    134.36 o 
  27   1 -11      221.36      273.08     98.04 o 
  29   1 -11      566.66      571.84    107.56 o 
  31   1 -11     2431.27     2467.67    167.91 o 
 -10   2 -11     3772.20     4070.59    223.93 o 
  -8   2 -11      236.64      184.12    114.45 o 
  -6   2 -11      551.29      570.21     83.57 o 
  -4   2 -11     4157.94     4428.57    146.00 o 
  -2   2 -11     8185.37     8259.26    175.94 o 
   0   2 -11    16438.01    16393.98    303.55 o 
   2   2 -11    13064.90    12164.11    495.14 o 
   4   2 -11     8425.74     8477.69    616.51 o 
   6   2 -11       50.38       89.73     94.55 o 
   8   2 -11     4304.89     4614.16    539.93 o 
  10   2 -11    10461.33    10243.10    803.67 o 
  12   2 -11    13355.22    13631.12   1470.49 o 
  14   2 -11    19779.20    19388.99   1408.28 o 
  16   2 -11     6986.77     6791.73    450.35 o 
  18   2 -11     1195.17     1313.74    149.29 o 
  20   2 -11       99.70       79.62     79.62 o 
  22   2 -11     4814.59     4985.87    145.83 o 
  24   2 -11     6067.75     5887.55    174.15 o 
  26   2 -11     1353.88     1470.89    127.53 o 
  28   2 -11     1724.72     1921.76    141.82 o 
  30   2 -11      562.95      639.45    123.16 o 
  32   2 -11       25.98      154.26    149.29 o 
 -11   3 -11      825.19      641.94    159.24 o 
  -9   3 -11     2241.28     2443.35    204.03 o 
  -7   3 -11     5935.52     5697.83    243.84 o 
  -5   3 -11     9136.00     9569.41    211.12 o 
  -3   3 -11     2150.25     2028.49    115.96 o 
  -1   3 -11      307.97      249.32     92.06 o 
   1   3 -11      617.91      467.97    149.29 o 
   3   3 -11     1528.52     1500.44     98.53 o 
   5   3 -11     2286.08     2259.93    121.92 o 
   7   3 -11    16562.29    17515.85   1746.67 o 
   9   3 -11     5688.02     6127.16    517.53 o 
  11   3 -11     1962.26     1901.17    101.86 o 
  13   3 -11      159.71      123.64     44.14 o 
  15   3 -11      916.16      929.44     80.70 o 
  17   3 -11     1902.96     2000.46    159.24 o 
  19   3 -11     2847.34     2667.28    174.17 o 
  21   3 -11     6839.18     6842.37    253.79 o 
  23   3 -11     6214.23     6404.46    263.74 o 
  25   3 -11      964.89      821.08    169.19 o 
  27   3 -11       15.77       79.62    124.41 o 
  29   3 -11      286.19      293.60    154.26 o 
 -12   4 -11       55.28      154.26    134.36 o 
 -10   4 -11       21.16       49.76     89.57 o 
  -8   4 -11      127.18      293.60    164.22 o 
  -6   4 -11     1658.21     1542.64    213.98 o 
  -4   4 -11      956.37      758.69     97.57 o 
  -2   4 -11      844.16      662.80     89.26 o 
   0   4 -11      594.36      492.54     82.19 o 
   2   4 -11     2301.95     1861.12    169.19 o 
   4   4 -11     1627.77     1568.57     96.84 o 
   6   4 -11       15.33       41.01     50.21 o 
   8   4 -11     2031.60     2187.43    211.49 o 
  10   4 -11       89.30       56.73     41.41 o 
  12   4 -11    14203.04    14058.42   1054.97 o 
  14   4 -11     1550.36     1350.11    116.94 o 
  16   4 -11      679.98      696.68    134.36 o 
  18   4 -11     2388.72     2408.51    174.17 o 
  20   4 -11       67.40       34.83     99.53 o 
  22   4 -11     2409.76     2413.49    209.00 o 
  24   4 -11      289.46      174.17    114.45 o 
  26   4 -11     1112.91     1189.33    194.07 o 
  28   4 -11        9.98       64.69    124.41 o 
 -13   5 -11        7.66      119.43    109.48 o 
 -11   5 -11      930.62     1049.99    179.15 o 
  -9   5 -11     4879.85     4871.77    253.79 o 
  -7   5 -11    10718.61    10534.76    328.43 o 
  -5   5 -11    14837.27    15894.21    393.13 o 
  -3   5 -11     7287.54     7136.62    291.11 o 
  -1   5 -11      140.57      135.14     48.49 o 
   1   5 -11     1081.97      925.59    154.26 o 
   3   5 -11      133.93      179.15     99.53 o 
   5   5 -11    11842.05    12310.50   1169.42 o 
   7   5 -11     9772.13    10339.35    564.81 o 
   9   5 -11     3142.02     3230.93    301.06 o 
  11   5 -11     2290.95     2310.43    144.31 o 
  13   5 -11      566.75      564.82     77.17 o 
  15   5 -11     1776.59     1965.63    179.15 o 
  17   5 -11     1871.61     2085.06    179.15 o 
  19   5 -11     3288.64     3647.61    213.98 o 
  21   5 -11     6154.82     6459.20    263.74 o 
  23   5 -11     3829.07     4110.40    238.86 o 
  25   5 -11     1241.58     1045.02    179.15 o 
  27   5 -11       15.89      109.48    139.34 o 
 -10   6 -11     1949.83     1866.10    248.81 o 
  -8   6 -11      325.62      378.20    154.26 o 
  -6   6 -11      702.68      651.89    184.12 o 
  -4   6 -11      812.29      796.20    149.29 o 
  -2   6 -11     7199.27     7024.33    283.65 o 
   0   6 -11    12838.67    12584.99    343.36 o 
   2   6 -11    16499.40    16227.62    358.29 o 
   4   6 -11     2521.55     2516.45    131.64 o 
   6   6 -11        6.72       68.73     55.97 o 
   8   6 -11     2190.61     2225.26    166.71 o 
  10   6 -11     7203.41     7685.78    609.59 o 
  12   6 -11    17565.01    18163.02   1370.96 o 
  14   6 -11     8142.94     8723.40    288.62 o 
  16   6 -11     4669.82     5125.56    253.79 o 
  18   6 -11     1536.50     1567.53    164.22 o 
  20   6 -11      111.49      134.36    104.50 o 
  22   6 -11     1599.21     1736.72    213.98 o 
  24   6 -11     2625.04     2597.61    223.93 o 
  26   6 -11     4045.42     4130.30    283.65 o 
  -9   7 -11      423.87      413.03    169.19 o 
  -7   7 -11      473.82      213.98    134.36 o 
  -5   7 -11      184.79      283.65    134.36 o 
  -3   7 -11      174.06      169.19    144.31 o 
  -1   7 -11      182.84      129.38    124.41 o 
   1   7 -11     2849.72     2597.61    204.03 o 
   3   7 -11     4779.28     4498.55    248.81 o 
   5   7 -11     3719.25     3945.03    248.81 o 
   7   7 -11    10753.12    10894.69    487.67 o 
   9   7 -11     4820.69     5038.29    462.79 o 
  11   7 -11     1152.10     1233.73    103.08 o 
  13   7 -11      197.72      223.93    104.50 o 
  15   7 -11     1331.81     1209.23    184.12 o 
  17   7 -11     1561.95     1413.26    184.12 o 
  19   7 -11     1874.91     1960.65    223.93 o 
  21   7 -11     2217.13     2224.39    223.93 o 
  23   7 -11     1228.25     1124.64    199.05 o 
  25   7 -11      510.73      204.03    144.31 o 
  -6   8 -11      258.84       79.62    109.48 o 
  -4   8 -11      398.32      228.91    139.34 o 
  -2   8 -11     3051.21     2751.88    213.98 o 
   0   8 -11     3542.33     3339.08    238.86 o 
   2   8 -11     3157.75     2881.26    218.96 o 
   4   8 -11     2468.97     2510.38    231.40 o 
   6   8 -11     1459.79     1467.84    154.26 o 
   8   8 -11     1288.29      989.19     95.57 o 
  10   8 -11     3148.03     3004.34    152.31 o 
  12   8 -11     3842.50     3990.97    258.77 o 
  14   8 -11     8318.50     8544.26    318.48 o 
  16   8 -11     4572.51     4558.26    258.77 o 
  18   8 -11     1917.55     1831.27    218.96 o 
  20   8 -11      542.45      686.73    179.15 o 
  22   8 -11      293.62      408.05    159.24 o 
  24   8 -11     1699.09     1806.39    263.74 o 
  -5   9 -11     4154.05     4045.71    268.72 o 
  -3   9 -11     1065.84     1094.78    204.03 o 
  -1   9 -11      582.95      636.96    144.31 o 
   1   9 -11      678.57     1074.87    213.98 o 
   3   9 -11     3799.15     3737.18    248.81 o 
   5   9 -11     9387.99     9762.13    624.52 o 
   7   9 -11     7560.76     7467.72    582.22 o 
   9   9 -11     6359.62     6285.71    485.19 o 
  11   9 -11     1777.24     1781.50    199.05 o 
  13   9 -11       26.28       89.57    124.41 o 
  15   9 -11     1771.99     1686.96    233.88 o 
  17   9 -11     2221.26     2408.51    228.91 o 
  19   9 -11     5751.11     6125.79    298.58 o 
  21   9 -11     2953.07     2741.92    233.88 o 
  -2  10 -11     6527.35     6508.96    343.36 o 
   0  10 -11     5340.75     5155.42    298.58 o 
   2  10 -11     1412.62     1049.99    164.22 o 
   4  10 -11     1061.25      915.63    189.10 o 
   6  10 -11       94.04      104.50     91.49 o 
   8  10 -11     1301.98     1113.35    135.08 o 
  10  10 -11     1810.72     2020.37    248.81 o 
  12  10 -11     4007.98     4423.90    273.69 o 
  14  10 -11     4454.00     5543.56    348.34 o 
  16  10 -11     2118.43     2527.95    233.88 o 
  18  10 -11      469.07      452.84    164.22 o 
   3  11 -11     1235.27     1144.54    194.07 o 
   5  11 -11      253.45       94.55    119.43 o 
   7  11 -11       94.58      105.24     94.81 o 
   9  11 -11      451.70      527.48    169.19 o 
  11  11 -11      476.02      447.86    169.19 o 
  13  11 -11      250.89      293.60    189.10 o 
  -8   0 -10      477.16      427.96    114.45 o 
  -6   0 -10    24368.79    26160.25    408.05 o 
  -4   0 -10    16338.89    16391.83    313.50 o 
  -2   0 -10    36550.59    36257.10    413.03 o 
   0   0 -10    30180.71    28951.94    383.17 o 
   2   0 -10    26178.03    26234.90    358.29 o 
   4   0 -10     5199.85     5031.01    204.03 o 
   6   0 -10      150.81      175.07     51.85 o 
   8   0 -10    22709.62    23647.10   2550.34 o 
  10   0 -10    35694.55    36025.87   3657.56 o 
  12   0 -10    29029.70    29479.43    303.55 o 
  14   0 -10     9592.02     9141.41    194.07 o 
  16   0 -10     4515.30     4190.02    154.26 o 
  18   0 -10       15.57       49.76     64.69 o 
  20   0 -10      270.06      129.38     59.72 o 
  22   0 -10     2607.37     2393.59    184.12 o 
  24   0 -10     9954.80    10206.33    293.60 o 
  26   0 -10     6754.71     7160.85    273.69 o 
  28   0 -10     3441.59     3781.97    238.86 o 
  30   0 -10     1386.87     1298.81    194.07 o 
  -9   1 -10     1890.58     2085.06    154.26 o 
  -7   1 -10      541.18      660.45     83.57 o 
  -5   1 -10      426.13      376.29    131.87 o 
  -3   1 -10      547.20      505.60     81.30 o 
  -1   1 -10        3.61       36.97     36.82 o 
   1   1 -10     5392.77     5095.19    141.70 o 
   3   1 -10     1978.30     1624.52     89.68 o 
   5   1 -10     1832.64     1576.25    121.69 o 
   7   1 -10     7197.42     7148.62    612.90 o 
   9   1 -10     3216.52     3355.79    276.39 o 
  11   1 -10      276.29      293.29     41.08 o 
  13   1 -10     1183.80     1171.95     99.12 o 
  15   1 -10     3999.94     3780.46    165.74 o 
  17   1 -10     9077.06     8839.47    302.23 o 
  19   1 -10     5340.49     4991.52    133.71 o 
  21   1 -10     1938.19     1746.38    102.69 o 
  23   1 -10     1955.43     1800.12    117.52 o 
  25   1 -10      379.08      325.59     81.93 o 
  27   1 -10      538.87      460.33     94.81 o 
  29   1 -10     1513.32     1330.24    130.05 o 
  31   1 -10     1414.92     1319.08    164.22 o 
 -10   2 -10       12.38      104.50     89.57 o 
  -8   2 -10      145.97      184.12     89.57 o 
  -6   2 -10     1153.19     1284.82    112.60 o 
  -4   2 -10     4982.83     4776.21    139.89 o 
  -2   2 -10      526.55      437.62     80.70 o 
   0   2 -10     2339.33     2357.20    108.91 o 
   2   2 -10     1085.61      950.84    102.01 o 
   4   2 -10      596.05      573.81     60.18 o 
   6   2 -10       73.63      114.64     47.41 o 
   8   2 -10      553.21      641.06     80.02 o 
  10   2 -10      917.30      997.88    139.34 o 
  12   2 -10      803.60      842.46     75.59 o 
  14   2 -10      408.20      403.08     64.46 o 
  16   2 -10       63.62       59.88     40.73 o 
  18   2 -10      216.07      178.35     43.04 o 
  20   2 -10     1202.64     1093.45    104.50 o 
  22   2 -10     1877.84     1682.48    113.35 o 
  24   2 -10     5148.61     5043.60    161.86 o 
  26   2 -10      603.20      517.56    134.36 o 
  28   2 -10      126.22       85.59     69.33 o 
  30   2 -10      100.97       95.06     84.87 o 
 -11   3 -10     1368.70     1328.66    149.29 o 
  -9   3 -10     3050.87     3453.53    233.88 o 
  -7   3 -10     1585.65     1468.00    134.36 o 
  -5   3 -10     1659.97     1680.97    101.23 o 
  -3   3 -10      334.79      289.72     68.03 o 
  -1   3 -10      484.53      477.04     93.20 o 
   1   3 -10     4368.41     3910.55    320.97 o 
   3   3 -10    10873.26    10547.91    776.30 o 
   5   3 -10     9847.17     9725.86    952.96 o 
   7   3 -10     1446.64     1290.28    141.82 o 
   9   3 -10     4232.10     4280.65    315.99 o 
  11   3 -10     1811.75     1709.44    139.34 o 
  13   3 -10     1042.06     1159.69     90.68 o 
  15   3 -10     6355.75     6216.17    370.73 o 
  17   3 -10    11937.11    12256.55    293.60 o 
  19   3 -10     9627.04     9783.35    273.69 o 
  21   3 -10    10097.04    10032.56    296.09 o 
  23   3 -10     1666.88     1528.34    111.94 o 
  25   3 -10       57.13       55.12     68.01 o 
  27   3 -10      385.44      302.69     95.65 o 
  29   3 -10     2001.64     2057.60    153.75 o 
  31   3 -10     2018.56     2274.16    233.88 o 
 -12   4 -10     3867.68     3762.06    233.88 o 
 -10   4 -10     1989.50     2065.15    184.12 o 
  -8   4 -10      233.79      283.65    114.45 o 
  -6   4 -10     5909.24     5906.83    263.74 o 
  -4   4 -10    11354.88    10952.85    191.30 o 
  -2   4 -10    12981.24    12306.10    587.20 o 
   0   4 -10     4931.18     5035.99    218.96 o 
   2   4 -10     3525.14     3533.15    169.19 o 
   4   4 -10     2033.12     2018.58    231.40 o 
   6   4 -10     1213.92     1290.23    184.12 o 
   8   4 -10     9277.04     9559.53    743.95 o 
  10   4 -10    11315.87    11248.84    952.96 o 
  12   4 -10     2714.84     2484.77    191.59 o 
  14   4 -10     7876.29     8033.03    450.35 o 
  16   4 -10     3666.01     3448.56    194.07 o 
  18   4 -10      890.58      885.78    139.34 o 
  20   4 -10     1027.37     1015.16    134.36 o 
  22   4 -10     5633.07     6061.10    258.77 o 
  24   4 -10     6416.40     6897.11    293.60 o 
  26   4 -10     7588.35     7827.67    288.62 o 
  28   4 -10     2582.44     2552.83    233.88 o 
 -13   5 -10      362.75      457.82    164.22 o 
 -11   5 -10      181.52      268.72    139.34 o 
  -9   5 -10     1562.03     1532.69    209.00 o 
  -7   5 -10     1493.31     1527.71    204.03 o 
  -5   5 -10     1877.36     1821.31    179.15 o 
  -3   5 -10      481.52      410.44     89.26 o 
  -1   5 -10      387.54      457.82    139.34 o 
   1   5 -10     2671.71     2627.47    179.15 o 
   3   5 -10      126.42      103.26     54.99 o 
   5   5 -10     1573.42     1637.46    159.24 o 
   7   5 -10       18.30       29.86     43.88 o 
   9   5 -10      337.77      373.16     80.02 o 
  11   5 -10      770.74      740.00     76.46 o 
  13   5 -10     1001.82      913.22     79.88 o 
  15   5 -10     2350.14     2826.52    194.07 o 
  17   5 -10      469.26      378.20    104.50 o 
  19   5 -10      195.06      194.07     94.55 o 
  21   5 -10     1982.37     1786.48    144.31 o 
  23   5 -10     1716.23     1662.07    189.10 o 
  25   5 -10      275.54      189.10    114.45 o 
  27   5 -10        6.16       54.74     99.53 o 
 -14   6 -10      170.29      243.84    154.26 o 
 -12   6 -10      661.72      572.27    144.31 o 
 -10   6 -10      451.96      457.82    169.19 o 
  -8   6 -10      117.32      273.69    129.38 o 
  -6   6 -10      863.45      836.01    154.26 o 
  -4   6 -10      584.65      602.13    139.34 o 
  -2   6 -10       28.86      174.17    154.26 o 
   0   6 -10     1068.69     1084.83    144.31 o 
   2   6 -10      822.28      840.99    149.29 o 
   4   6 -10      473.48      567.31    108.80 o 
   6   6 -10      419.49      443.25     69.33 o 
   8   6 -10      399.58      383.82     74.53 o 
  10   6 -10     1367.35     1299.19    114.45 o 
  12   6 -10     3407.90     3844.22    164.22 o 
  14   6 -10     2441.09     2304.01    179.15 o 
  16   6 -10      679.96      641.94    139.34 o 
  18   6 -10       21.17       94.55    104.50 o 
  20   6 -10      877.33      925.59    149.29 o 
  22   6 -10      275.19      308.53    169.19 o 
  24   6 -10     1207.33     1109.71    204.03 o 
  26   6 -10     1002.89     1054.97    184.12 o 
 -11   7 -10     4383.23     5259.92    293.60 o 
  -9   7 -10     3053.73     2916.09    258.77 o 
  -7   7 -10     1478.23     1343.59    179.15 o 
  -5   7 -10     1410.69     1353.55    184.12 o 
  -3   7 -10     1665.20     1507.81    149.29 o 
  -1   7 -10      336.93      696.68    228.91 o 
   1   7 -10     4660.09     4652.81    233.88 o 
   3   7 -10     8480.97     9225.82    843.48 o 
   5   7 -10     4901.45     4895.36    355.80 o 
   7   7 -10     8524.81     8872.61    500.12 o 
   9   7 -10     3692.47     3726.01    149.29 o 
  11   7 -10     1326.92     1280.12    111.97 o 
  13   7 -10      656.28      582.22    134.36 o 
  15   7 -10     3517.94     3428.65    218.96 o 
  17   7 -10     7816.79     8225.77    268.72 o 
  19   7 -10     6990.24     7270.33    303.55 o 
  21   7 -10     3061.63     3159.93    243.84 o 
  23   7 -10     1362.11     1263.97    213.98 o 
  25   7 -10       81.57      -14.93    114.45 o 
  -8   8 -10       56.28      199.05    154.26 o 
  -6   8 -10      605.01      497.63    144.31 o 
  -4   8 -10     8124.66     8205.87    323.46 o 
  -2   8 -10     8706.26     8723.40    308.53 o 
   0   8 -10     9613.31     9166.29    318.48 o 
   2   8 -10     3849.10     3796.89    228.91 o 
   4   8 -10     1281.41     1204.45    119.48 o 
   6   8 -10     1607.51     1531.73    123.01 o 
   8   8 -10     4241.22     4374.67    383.17 o 
  10   8 -10     8969.16     9438.14    539.93 o 
  12   8 -10    13571.42    14421.23    368.24 o 
  14   8 -10    10763.76    11256.32    353.32 o 
  16   8 -10     3993.18     3881.49    238.86 o 
  18   8 -10      653.24      636.96    144.31 o 
  20   8 -10      108.38      209.00    124.41 o 
  22   8 -10     3846.88     4140.26    283.65 o 
  24   8 -10     2674.88     2866.33    253.79 o 
  -7   9 -10      312.74      452.84    179.15 o 
  -5   9 -10      339.06      358.29    139.34 o 
  -3   9 -10      699.48      497.63    174.17 o 
  -1   9 -10      188.44      159.24    134.36 o 
   1   9 -10       88.32      109.48    104.50 o 
   3   9 -10      325.42      477.72    149.29 o 
   5   9 -10      505.35      525.26    144.31 o 
   7   9 -10      596.37      535.42    131.87 o 
   9   9 -10      575.93      594.46    100.42 o 
  11   9 -10      588.97      656.87    159.24 o 
  13   9 -10       67.07       54.74    104.50 o 
  15   9 -10      264.70      228.91    129.38 o 
  17   9 -10       74.98       79.62     94.55 o 
  19   9 -10      199.04      194.07    144.31 o 
  21   9 -10      271.02      129.38    139.34 o 
  23   9 -10       34.70      149.29    154.26 o 
  -4  10 -10     2639.16     2144.77    223.93 o 
  -2  10 -10     1682.91     1403.31    179.15 o 
   0  10 -10     2476.11     2453.30    218.96 o 
   2  10 -10      598.25      447.86    114.45 o 
   4  10 -10      157.76      132.55     77.17 o 
   6  10 -10      519.41      507.77    110.80 o 
   8  10 -10     2903.92     3015.50    246.33 o 
  10  10 -10      248.72      343.36    144.31 o 
  12  10 -10     2812.99     2642.40    213.98 o 
  14  10 -10     1605.28     1612.31    218.96 o 
  16  10 -10       80.18       89.57    134.36 o 
  18  10 -10      177.82      199.05    144.31 o 
  20  10 -10      118.71       84.60    149.29 o 
  -1  11 -10      352.91      293.60    169.19 o 
   1  11 -10     1244.29     1199.28    213.98 o 
   3  11 -10     6311.25     6354.70    308.53 o 
   5  11 -10     6968.28     7076.87    975.35 o 
   7  11 -10     5639.02     5653.04    308.53 o 
   9  11 -10     3209.69     3284.34    253.79 o 
  11  11 -10      465.29      273.69    179.15 o 
  13  11 -10      452.03      218.96    144.31 o 
  15  11 -10     2796.23     2781.74    253.79 o 
   4  12 -10      518.57      636.96    164.22 o 
 -11   1  -9     7746.74     8464.63    258.77 o 
  -9   1  -9     3899.13     4012.21    134.62 o 
  -7   1  -9    18449.23    19590.85    240.55 o 
  -5   1  -9     4552.53     4790.63    149.29 o 
  -3   1  -9      358.45      444.81     77.13 o 
  -1   1  -9     3675.36     3727.35    131.64 o 
   1   1  -9    24510.74    23546.59    241.35 o 
   3   1  -9    20814.46    20908.15   1538.36 o 
   5   1  -9    27137.56    29000.89   1955.11 o 
   7   1  -9    24309.88    26266.31   1281.63 o 
   9   1  -9     2594.30     2570.40    161.31 o 
  11   1  -9     1202.26     1152.66     57.04 o 
  13   1  -9      514.79      462.20     42.33 o 
  15   1  -9     7162.10     6235.12    219.37 o 
  17   1  -9     5993.44     5402.88    102.36 o 
  19   1  -9     1285.52     1242.96     87.76 o 
  21   1  -9      809.09      693.45     92.01 o 
  23   1  -9       78.69       49.63     64.46 o 
  25   1  -9     1393.54     1374.05    121.36 o 
  27   1  -9     1028.32     1086.43    116.90 o 
  29   1  -9      413.03      494.22    108.80 o 
  31   1  -9      825.21      921.47    128.11 o 
 -12   2  -9     1010.30      995.25    149.29 o 
 -10   2  -9      190.75      288.62    124.41 o 
  -8   2  -9     1794.08     1736.53     99.13 o 
  -6   2  -9     3239.99     3084.99    116.12 o 
  -4   2  -9    11475.37    11200.06    286.14 o 
  -2   2  -9    10792.04    10165.73    306.04 o 
   0   2  -9    16860.15    16021.41    251.30 o 
   2   2  -9     1999.84     1750.55     96.33 o 
   4   2  -9      598.86      688.23     73.89 o 
   6   2  -9     4418.11     4581.52    467.77 o 
   8   2  -9    17921.90    17914.32   1592.41 o 
  10   2  -9    34574.69    35040.60   3334.10 o 
  12   2  -9    40297.98    39740.40   1671.39 o 
  14   2  -9    24716.59    23594.75    870.95 o 
  16   2  -9     3601.38     3489.33    119.41 o 
  18   2  -9      234.01      128.76     54.99 o 
  20   2  -9     5498.28     5300.00    186.61 o 
  22   2  -9    13763.96    13695.64    215.87 o 
  24   2  -9    16454.60    16410.00    320.97 o 
  26   2  -9    10096.91    10560.21    222.92 o 
  28   2  -9     4041.74     4246.96    175.83 o 
  30   2  -9      441.06      460.99    113.35 o 
 -11   3  -9     2849.13     2980.79    199.05 o 
  -9   3  -9     7126.36     7593.79    268.72 o 
  -7   3  -9     3723.44     3941.21    189.10 o 
  -5   3  -9      675.62      679.49     84.45 o 
  -3   3  -9      232.98      218.28     77.17 o 
  -1   3  -9      221.90      220.38     59.72 o 
   1   3  -9     3051.70     2687.19    154.26 o 
   3   3  -9    15646.96    16576.53   1380.91 o 
   5   3  -9     8111.29     8575.37    567.29 o 
   7   3  -9     4654.21     4541.58    422.98 o 
   9   3  -9       80.28      127.67     55.97 o 
  11   3  -9     2016.66     2045.53    223.93 o 
  13   3  -9     4554.98     4561.41    248.81 o 
  15   3  -9     3414.87     3206.54     78.95 o 
  17   3  -9     7862.65     7325.45    283.65 o 
  19   3  -9     9267.39     9301.00    288.62 o 
  21   3  -9     2695.01     2558.27    113.99 o 
  23   3  -9      496.41      413.15     71.56 o 
  25   3  -9      768.75      716.40    105.39 o 
  27   3  -9     1434.68     1596.71    132.47 o 
  29   3  -9     2429.75     2474.72    168.79 o 
  31   3  -9     2284.72     2463.25    258.77 o 
 -12   4  -9      362.02      228.91    134.36 o 
 -10   4  -9      154.88      114.45    114.45 o 
  -8   4  -9       42.55      144.31    114.45 o 
  -6   4  -9      343.89      288.62    109.48 o 
  -4   4  -9      450.70      495.26     75.10 o 
  -2   4  -9     1339.75     1367.06     98.53 o 
   0   4  -9      477.64      373.22    104.50 o 
   2   4  -9      178.15      175.53     57.34 o 
   4   4  -9      880.52      859.11     92.06 o 
   6   4  -9      883.89      827.42    106.99 o 
   8   4  -9      329.30      316.18     52.43 o 
  10   4  -9     2564.68     2724.95    149.29 o 
  12   4  -9     2766.64     2866.61    104.86 o 
  14   4  -9     1741.25     1716.09    104.50 o 
  16   4  -9      207.79      213.98     99.53 o 
  18   4  -9      270.42      204.03     74.64 o 
  20   4  -9       29.70       39.81     59.72 o 
  22   4  -9     2130.32     1960.62    181.63 o 
  24   4  -9      257.18      205.25     86.16 o 
  26   4  -9       80.04       49.76     80.93 o 
  28   4  -9       78.56       81.20     71.56 o 
  30   4  -9      129.82      119.43    139.34 o 
 -13   5  -9     1620.19     1691.93    199.05 o 
 -11   5  -9     7714.88     8320.32    303.55 o 
  -9   5  -9     8793.42     9435.01    338.39 o 
  -7   5  -9     1592.72     1597.38    184.12 o 
  -5   5  -9     1289.31     1054.97    169.19 o 
  -3   5  -9       57.61      144.31     94.55 o 
  -1   5  -9     2624.05     2552.83    174.17 o 
   1   5  -9     7920.40     7822.70    243.84 o 
   3   5  -9    26915.26    29080.94   2192.05 o 
   5   5  -9    27583.17    28496.95   2321.43 o 
   7   5  -9    10427.81    10477.44    836.01 o 
   9   5  -9      420.10      326.71     73.64 o 
  11   5  -9       36.30       44.33     38.23 o 
  13   5  -9     5694.07     5381.37    350.83 o 
  15   5  -9    16464.63    17013.87    343.36 o 
  17   5  -9    21201.01    22114.54    393.13 o 
  19   5  -9    17071.66    16929.27    368.24 o 
  21   5  -9     1348.93     1667.05    169.19 o 
  23   5  -9      227.75      273.69    144.31 o 
  25   5  -9      977.13      970.37    164.22 o 
  27   5  -9     1563.33     1771.55    213.98 o 
  29   5  -9     4757.13     5050.91    288.62 o 
 -14   6  -9     1540.00     1567.53    184.12 o 
 -12   6  -9     1025.19     1224.16    184.12 o 
 -10   6  -9       88.33       74.64    119.43 o 
  -8   6  -9     1138.91      975.35    164.22 o 
  -6   6  -9     6989.64     7474.36    288.62 o 
  -4   6  -9     9700.37    10365.57    298.58 o 
  -2   6  -9    14332.01    14346.59    328.43 o 
   0   6  -9     7291.97     7608.72    268.72 o 
   2   6  -9     2159.33     2251.58    181.63 o 
   4   6  -9      193.90      208.56     79.11 o 
   6   6  -9      317.75      409.24     73.64 o 
   8   6  -9    15827.35    16903.73    952.96 o 
  10   6  -9    22255.59    22748.33   1430.68 o 
  12   6  -9    25416.37    27169.98   1552.60 o 
  14   6  -9     8823.45     9942.59    283.65 o 
  16   6  -9      361.70      293.60    114.45 o 
  18   6  -9      210.78      124.41     69.67 o 
  20   6  -9     2951.28     2811.59    204.03 o 
  22   6  -9     5206.21     4921.53    258.77 o 
  24   6  -9    11750.66    11893.29    348.34 o 
  26   6  -9     4230.31     4498.55    278.67 o 
  28   6  -9     1179.92     1179.38    194.07 o 
 -13   7  -9      335.45      427.96    159.24 o 
 -11   7  -9     2118.21     2348.80    213.98 o 
  -9   7  -9     2096.50     2015.39    228.91 o 
  -7   7  -9     1180.38     1229.14    194.07 o 
  -5   7  -9      669.72      641.94    154.26 o 
  -3   7  -9      107.85       64.69     79.62 o 
  -1   7  -9     2429.96     2333.87    194.07 o 
   1   7  -9     1986.08     1791.46    159.24 o 
   3   7  -9     1792.16     1901.69    116.90 o 
   5   7  -9     3937.76     4155.91    143.75 o 
   7   7  -9     1971.80     1991.37    115.96 o 
   9   7  -9      604.04      740.97     94.23 o 
  11   7  -9     2889.06     3025.91    124.58 o 
  13   7  -9      706.59      636.96    154.26 o 
  15   7  -9     1095.36     1045.02    154.26 o 
  17   7  -9     1056.99      975.35    154.26 o 
  19   7  -9      321.78      447.86    164.22 o 
  21   7  -9      260.02      174.17    124.41 o 
  23   7  -9       33.52       24.88    129.38 o 
  25   7  -9      323.34      238.86     94.55 o 
 -12   8  -9      195.68       59.72     99.53 o 
 -10   8  -9       81.90      169.19    139.34 o 
  -8   8  -9      279.37      263.74    129.38 o 
  -6   8  -9     1083.88     1129.61    189.10 o 
  -4   8  -9     3405.54     3329.12    238.86 o 
  -2   8  -9     3256.16     3304.24    228.91 o 
   0   8  -9      131.04      194.07     89.57 o 
   2   8  -9      314.86      240.08     81.93 o 
   4   8  -9      339.26      313.80     85.61 o 
   6   8  -9       80.76       94.90     75.10 o 
   8   8  -9     1071.13     1064.56    107.49 o 
  10   8  -9     6173.47     5653.28    308.53 o 
  12   8  -9     3508.69     3876.51    248.81 o 
  14   8  -9     1470.99     1398.33    159.24 o 
  16   8  -9      328.73      283.65    169.19 o 
  18   8  -9      418.73      457.82    169.19 o 
  20   8  -9      115.74      308.53    164.22 o 
  22   8  -9     1907.59     1801.41    223.93 o 
  24   8  -9     2208.05     2304.01    238.86 o 
  -9   9  -9     5830.31     6245.22    303.55 o 
  -7   9  -9     3310.68     3269.41    228.91 o 
  -5   9  -9     2217.93     1980.56    194.07 o 
  -3   9  -9        4.86       99.53    129.38 o 
  -1   9  -9     2154.63     2164.68    213.98 o 
   1   9  -9     7838.70     7897.34    303.55 o 
   3   9  -9    16228.92    16812.37   1263.97 o 
   5   9  -9    18985.30    18766.52   1373.45 o 
   7   9  -9     5947.49     6286.73    193.15 o 
   9   9  -9      806.74      631.99    119.43 o 
  11   9  -9      560.33      532.46    104.50 o 
  13   9  -9     2655.29     2841.45    213.98 o 
  15   9  -9     6606.48     7056.35    283.65 o 
  17   9  -9     8352.13     9240.93    333.41 o 
  19   9  -9     5077.22     5001.15    273.69 o 
  21   9  -9     3128.35     3110.17    238.86 o 
  23   9  -9      201.10       99.53    134.36 o 
  -6  10  -9     1333.83     1239.09    209.00 o 
  -4  10  -9     5021.63     5105.65    313.50 o 
  -2  10  -9     9539.33     9435.01    348.34 o 
   0  10  -9     4701.89     4344.28    263.74 o 
   2  10  -9     1694.54     1378.43    199.05 o 
   4  10  -9      444.35      388.31    109.48 o 
   6  10  -9     1435.61     1272.85    102.18 o 
   8  10  -9     3206.19     3513.25    238.86 o 
  10  10  -9     3908.85     4588.12    258.77 o 
  12  10  -9     4543.85     4921.53    268.72 o 
  14  10  -9     1656.21     1667.05    209.00 o 
  16  10  -9      525.49      507.58    139.34 o 
  18  10  -9      214.32      228.91    154.26 o 
  20  10  -9      804.48      681.75    189.10 o 
  -3  11  -9      182.77      213.98    154.26 o 
  -1  11  -9      794.63      721.56    189.10 o 
   1  11  -9     2936.80     2766.81    238.86 o 
   3  11  -9       76.92      268.72    164.22 o 
   5  11  -9      878.69      907.35    125.14 o 
   7  11  -9       36.70       89.57    139.34 o 
   9  11  -9      336.12      189.10    129.38 o 
  11  11  -9      116.62      129.38    119.43 o 
  13  11  -9     1030.29     1074.87    189.10 o 
  15  11  -9     1019.50      766.35    194.07 o 
  17  11  -9      757.88     1020.14    233.88 o 
   0  12  -9     1172.23      701.65    169.19 o 
   2  12  -9      426.72      184.12    114.45 o 
   4  12  -9       18.36       84.60    139.34 o 
   6  12  -9      114.17      189.10    144.31 o 
   8  12  -9      798.04      686.73    194.07 o 
  10  12  -9     2157.28     2174.63    213.98 o 
  12  12  -9     3428.14     3264.43    258.77 o 
 -10   0  -8      920.19     1079.85    139.34 o 
  -8   0  -8     9266.50    10251.12    253.79 o 
  -6   0  -8    20302.00    21840.85    338.39 o 
  -4   0  -8    28549.61    29673.50    353.32 o 
  -2   0  -8    35311.05    36396.44    378.20 o 
   0   0  -8    11523.33    10708.93    223.93 o 
   2   0  -8      249.51      268.72     74.64 o 
   4   0  -8     8271.56     8766.36   1040.04 o 
   6   0  -8    11119.20    11342.20   1368.47 o 
   8   0  -8    18600.73    20323.09    209.00 o 
  10   0  -8    20727.21    21258.63    228.91 o 
  12   0  -8     7456.66     6867.25    169.19 o 
  14   0  -8     1128.90     1064.92     99.53 o 
  16   0  -8      365.39      393.13     89.57 o 
  18   0  -8     2083.86     2025.34    139.34 o 
  20   0  -8     8901.00     8011.79    228.91 o 
  22   0  -8     3282.21     3299.27    199.05 o 
  24   0  -8      673.20      776.30    149.29 o 
  26   0  -8      125.00      154.26    114.45 o 
  28   0  -8      120.71      209.00    164.22 o 
  30   0  -8      380.18      213.98    124.41 o 
 -11   1  -8     9474.26    10778.60    268.72 o 
  -9   1  -8    24304.16    25519.81    860.89 o 
  -7   1  -8     3596.54     3525.10    115.96 o 
  -5   1  -8      255.36      303.87     74.13 o 
  -3   1  -8      345.75      388.89     74.13 o 
  -1   1  -8     9038.76     9104.83    147.79 o 
   1   1  -8    18161.99    17513.66    410.54 o 
   3   1  -8    12939.73    12555.23    917.25 o 
   5   1  -8    18097.33    19616.65   1137.68 o 
   7   1  -8     9683.53    10186.39    577.08 o 
   9   1  -8     1933.91     2016.68    129.89 o 
  11   1  -8     1980.62     1911.16     59.20 o 
  13   1  -8     7812.76     7305.01    279.19 o 
  15   1  -8    11987.79    11079.83    253.79 o 
  17   1  -8     7386.40     6655.89    140.62 o 
  19   1  -8    12685.46    11945.91    188.03 o 
  21   1  -8     1921.30     1795.01    107.28 o 
  23   1  -8      130.34      131.81     75.59 o 
  25   1  -8      324.04      207.01     74.53 o 
  27   1  -8     2315.91     2040.40    140.62 o 
  29   1  -8     1092.28      951.15    184.12 o 
  31   1  -8     1761.06     1846.08    160.03 o 
 -12   2  -8        0.91      124.41    104.50 o 
 -10   2  -8      157.05      164.22     94.55 o 
  -8   2  -8     3419.91     3580.31    124.58 o 
  -6   2  -8     1602.50     1528.84    116.94 o 
  -4   2  -8     2098.89     2141.18    106.99 o 
  -2   2  -8     6543.65     6388.28    138.69 o 
   0   2  -8     1641.24     1518.57     78.65 o 
   2   2  -8       71.89       76.68     36.82 o 
   4   2  -8     1156.44     1240.52    136.85 o 
   6   2  -8     1440.35     1675.56     52.44 o 
   8   2  -8    38378.44    41086.31   1751.81 o 
  10   2  -8    10422.46    10281.65    491.61 o 
  12   2  -8     3405.96     3683.59    114.04 o 
  14   2  -8      437.08      397.00     40.45 o 
  16   2  -8      149.54      176.16     60.90 o 
  18   2  -8      231.71      231.87     65.03 o 
  20   2  -8       39.68       64.69     42.20 o 
  22   2  -8      329.92      384.51     82.63 o 
  24   2  -8      311.35      275.43    109.48 o 
  26   2  -8      218.75      182.39     72.69 o 
  28   2  -8      204.44      122.67     70.11 o 
  30   2  -8       32.85       39.69     72.89 o 
 -13   3  -8     5162.61     5553.52    228.91 o 
 -11   3  -8     9187.84    10047.09    288.62 o 
  -9   3  -8    16849.00    18795.37    368.24 o 
  -7   3  -8     9865.78     9769.91    173.51 o 
  -5   3  -8      501.43      459.30     67.81 o 
  -3   3  -8      162.86      163.06     51.39 o 
  -1   3  -8     5387.40     5324.61    184.12 o 
   1   3  -8     8696.53     8608.95    223.93 o 
   3   3  -8    12782.97    13335.90   1099.76 o 
   5   3  -8    17676.44    17779.41   1699.40 o 
   7   3  -8     5883.32     5794.85    378.20 o 
   9   3  -8      676.21      723.28     65.03 o 
  11   3  -8     6662.15     6268.75    282.36 o 
  13   3  -8    11084.96    10206.04    389.34 o 
  15   3  -8    10259.18     9617.29    617.06 o 
  17   3  -8     9464.58     8780.16    462.79 o 
  19   3  -8     3393.94     3139.22    115.96 o 
  21   3  -8     6026.01     5586.87    153.04 o 
  23   3  -8      828.10      759.59     98.04 o 
  25   3  -8      727.04      628.73    144.31 o 
  27   3  -8     3891.67     3833.36    177.67 o 
  29   3  -8     3753.13     3939.18    186.10 o 
  31   3  -8     2035.73     2164.68    268.72 o 
 -14   4  -8     2163.02     2264.20    189.10 o 
 -12   4  -8      641.34      686.73    169.19 o 
 -10   4  -8       88.60      159.24    109.48 o 
  -8   4  -8      326.44      422.98    139.34 o 
  -6   4  -8     1992.37     2021.80    102.69 o 
  -4   4  -8     9691.99     9762.88    544.90 o 
  -2   4  -8    19743.44    19939.91    328.43 o 
   0   4  -8    10578.66    10211.31    253.79 o 
   2   4  -8      236.12      171.18     52.25 o 
   4   4  -8     1088.85     1124.00     89.57 o 
   6   4  -8     9387.35     9172.25    826.06 o 
   8   4  -8    29657.60    30494.62   2137.31 o 
  10   4  -8    13644.04    13379.26   1209.23 o 
  12   4  -8    12528.60    12599.36    627.01 o 
  14   4  -8     7558.09     7777.91    223.93 o 
  16   4  -8      208.32       80.12     82.11 o 
  18   4  -8     5627.59     5111.53    363.27 o 
  20   4  -8     4698.90     4270.88    171.68 o 
  22   4  -8     3560.28     3420.68    141.70 o 
  24   4  -8     5294.13     5439.38    184.11 o 
  26   4  -8     4731.02     4864.68    179.35 o 
  28   4  -8      612.30      581.65    111.94 o 
  30   4  -8        1.70        0.00    114.45 o 
 -15   5  -8      326.59      318.48    139.34 o 
 -13   5  -8     2293.36     2532.92    213.98 o 
 -11   5  -8     1620.88     1617.29    149.29 o 
  -9   5  -8     1925.05     2015.39    184.12 o 
  -7   5  -8     2906.50     2886.24    204.03 o 
  -5   5  -8      191.54      204.28     66.94 o 
  -3   5  -8     1801.76     1716.81    149.29 o 
  -1   5  -8     2696.37     2985.76    179.15 o 
   1   5  -8     4736.30     5215.13    136.69 o 
   3   5  -8    27881.57    30467.08   2102.47 o 
   5   5  -8    11600.85    12948.56    649.40 o 
   7   5  -8     3987.07     4284.32    276.18 o 
   9   5  -8      675.50      620.02     68.55 o 
  11   5  -8      422.02      340.90     60.90 o 
  13   5  -8      529.58      547.39    109.48 o 
  15   5  -8     4062.71     3971.06    194.07 o 
  17   5  -8     8057.80     7792.84    228.91 o 
  19   5  -8     4849.36     4727.46    223.93 o 
  21   5  -8     1089.20      976.32    102.01 o 
  23   5  -8      109.73      121.04     59.51 o 
  25   5  -8       83.85       61.82     79.11 o 
  27   5  -8      580.50      538.83    123.10 o 
  29   5  -8      162.19      148.04     93.90 o 
 -16   6  -8       58.86       84.60    139.34 o 
 -14   6  -8      209.73      303.55    149.29 o 
 -12   6  -8      156.04       79.62    119.43 o 
 -10   6  -8      623.63      472.75    124.41 o 
  -8   6  -8      128.16      209.00    124.41 o 
  -6   6  -8     1298.16     1204.26    169.19 o 
  -4   6  -8     2179.66     1970.60    174.17 o 
  -2   6  -8     2445.36     2323.92    174.17 o 
   0   6  -8     7464.31     7409.67    243.84 o 
   2   6  -8     1366.44     1491.17    199.05 o 
   4   6  -8     1291.63     1314.62     94.81 o 
   6   6  -8     4459.79     4290.85    400.59 o 
   8   6  -8     4944.06     4925.40    243.84 o 
  10   6  -8     5963.54     5819.89    223.93 o 
  12   6  -8     8177.23     9031.93    268.72 o 
  14   6  -8     6101.51     5762.52    213.98 o 
  16   6  -8     1160.84     1224.16    134.36 o 
  18   6  -8     1345.35     1174.40    159.24 o 
  20   6  -8      208.03      218.96    129.38 o 
  22   6  -8     1551.95     1522.74    169.19 o 
  24   6  -8      521.78      522.51    149.29 o 
  26   6  -8      746.12      696.68    159.24 o 
  28   6  -8      622.74      432.94    189.10 o 
 -15   7  -8      629.78      622.03    169.19 o 
 -13   7  -8     2543.58     2816.57    248.81 o 
 -11   7  -8     9108.25     9280.74    333.41 o 
  -9   7  -8     8388.32     8852.79    318.48 o 
  -7   7  -8     5704.51     5852.09    263.74 o 
  -5   7  -8      982.84      890.75    154.26 o 
  -3   7  -8       19.87       54.74     99.53 o 
  -1   7  -8      558.59      452.84    114.45 o 
   1   7  -8    15122.51    16118.85   1171.91 o 
   3   7  -8    10848.00    11290.46    905.68 o 
   5   7  -8     3762.79     3976.94    298.58 o 
   7   7  -8     9072.41     9154.08    447.86 o 
   9   7  -8      123.99      111.05     69.67 o 
  11   7  -8     1987.24     2124.87    154.26 o 
  13   7  -8     1144.35     1174.40    144.31 o 
  15   7  -8     7900.00     8489.52    263.74 o 
  17   7  -8     8555.97     8310.37    288.62 o 
  19   7  -8     4697.29     4742.39    248.81 o 
  21   7  -8     2064.40     2104.96    204.03 o 
  23   7  -8       82.76       99.53    109.48 o 
  25   7  -8     1944.82     1731.74    209.00 o 
  27   7  -8     1088.56     1020.14    189.10 o 
 -12   8  -8      373.34      328.43    164.22 o 
 -10   8  -8       89.80      164.22    124.41 o 
  -8   8  -8     2484.59     2602.59    213.98 o 
  -6   8  -8    12487.73    12833.80    363.27 o 
  -4   8  -8    12737.28    13221.95    363.27 o 
  -2   8  -8    10360.57    10271.02    303.55 o 
   0   8  -8     2894.95     2926.05    223.93 o 
   2   8  -8      139.18      157.58     69.67 o 
   4   8  -8     1776.39     1733.53    122.55 o 
   6   8  -8     4274.10     4425.24    368.24 o 
   8   8  -8     8046.69     8517.11    388.15 o 
  10   8  -8    13600.97    14525.73    333.41 o 
  12   8  -8     2191.27     2343.82    194.07 o 
  14   8  -8      724.66      631.99    144.31 o 
  16   8  -8        8.97       19.91    119.43 o 
  18   8  -8     1391.92     1194.30    169.19 o 
  20   8  -8     1959.42     2259.23    228.91 o 
  22   8  -8     3558.69     3199.74    223.93 o 
  24   8  -8     2016.30     1736.72    228.91 o 
 -11   9  -8      617.20      741.46    189.10 o 
  -9   9  -8      595.37      572.27    154.26 o 
  -7   9  -8       18.96       49.76    124.41 o 
  -5   9  -8     1077.20      925.59    179.15 o 
  -3   9  -8     1265.09     1209.23    174.17 o 
  -1   9  -8     1308.69     1303.78    179.15 o 
   1   9  -8     3661.67     3463.48    209.00 o 
   3   9  -8     5199.71     5376.48    390.64 o 
   5   9  -8     1851.09     2008.70    311.02 o 
   7   9  -8     1215.30     1330.10    101.63 o 
   9   9  -8      270.35      243.84    104.50 o 
  11   9  -8      840.50      940.52    174.17 o 
  13   9  -8     1192.51     1224.16    169.19 o 
  15   9  -8     1800.32     1512.79    174.17 o 
  17   9  -8      840.81      671.80    164.22 o 
  19   9  -8      370.50      408.05    139.34 o 
  21   9  -8      384.04      408.05    169.19 o 
  23   9  -8       31.72      129.38    104.50 o 
  -8  10  -8      746.27      701.65    179.15 o 
  -6  10  -8     2923.58     2980.79    243.84 o 
  -4  10  -8     9385.93     8852.79    338.39 o 
  -2  10  -8     6494.43     6076.03    313.50 o 
   0  10  -8     2865.47     2712.07    228.91 o 
   2  10  -8     1637.16     1701.88    194.07 o 
   4  10  -8     1201.80     1299.97    134.99 o 
   6  10  -8     3688.04     3665.54    467.77 o 
   8  10  -8     4280.27     4473.67    263.74 o 
  10  10  -8     5086.76     5105.65    268.72 o 
  12  10  -8     2320.97     2269.18    218.96 o 
  14  10  -8     1422.67     1487.90    209.00 o 
  16  10  -8      216.12      253.79    114.45 o 
  18  10  -8      454.77      507.58    154.26 o 
  20  10  -8     2123.42     2070.13    209.00 o 
  -5  11  -8      498.16      398.10    139.34 o 
  -3  11  -8      630.73      502.60    129.38 o 
  -1  11  -8     2267.93     2239.32    218.96 o 
   1  11  -8     6127.82     5941.67    288.62 o 
   3  11  -8     6813.52     7114.69    756.39 o 
   5  11  -8     5286.82     5253.05    413.03 o 
   7  11  -8      668.99      751.42    179.15 o 
   9  11  -8       90.02      169.19    124.41 o 
  11  11  -8      221.25       54.74     99.53 o 
  13  11  -8     3396.26     3811.82    258.77 o 
  15  11  -8     3245.07     3458.51    253.79 o 
  17  11  -8     3341.45     3115.15    263.74 o 
  19  11  -8     1699.39     1333.64    199.05 o 
  -2  12  -8      364.08      218.96     99.53 o 
   0  12  -8      479.54      368.24    179.15 o 
   2  12  -8       90.29      124.41    119.43 o 
   4  12  -8      408.43      472.78    113.35 o 
   6  12  -8     1324.84     1278.90    169.19 o 
   8  12  -8     4309.83     4637.88    303.55 o 
  10  12  -8     2955.00     2483.16    228.91 o 
  12  12  -8     2782.55     2786.71    243.84 o 
  14  12  -8     2068.72     1851.17    213.98 o 
   3  13  -8      180.76      179.15    149.29 o 
 -21   1  -7      647.00      542.41    179.15 o 
 -17   1  -7      267.30      482.70    154.26 o 
 -15   1  -7     1849.86     1472.98    159.24 o 
 -11   1  -7     6122.21     6708.01    204.03 o 
  -9   1  -7     4145.56     4474.79    128.11 o 
  -7   1  -7     1180.24     1134.57     82.63 o 
  -5   1  -7       98.99      163.49     58.59 o 
  -3   1  -7     6687.51     6621.94    126.53 o 
  -1   1  -7     2596.32     2210.79     83.57 o 
   1   1  -7     6577.40     5687.35    268.72 o 
   3   1  -7    15461.18    17098.46    641.59 o 
   5   1  -7     7289.63     7810.81    416.84 o 
   7   1  -7     3072.59     3236.41    177.85 o 
   9   1  -7      691.82      711.80     41.60 o 
  11   1  -7     3677.21     3101.90    152.88 o 
  13   1  -7     8067.83     7214.63    271.21 o 
  15   1  -7     3782.58     3222.77     98.34 o 
  17   1  -7     8334.29     7314.17    146.00 o 
  19   1  -7     4639.01     4279.04    138.96 o 
  21   1  -7      494.54      463.65     73.89 o 
  23   1  -7      482.96      469.42     84.87 o 
  25   1  -7     2447.32     2351.72    142.48 o 
  27   1  -7     1716.30     1811.81    138.96 o 
  29   1  -7     3844.83     3772.62    328.43 o 
  31   1  -7     1312.11     1438.14    238.86 o 
 -12   2  -7      195.79      179.53     68.01 o 
 -10   2  -7    16827.02    16054.06   2291.57 o 
  -8   2  -7    14282.77    13225.28    939.89 o 
  -6   2  -7    25656.06    23791.53   1747.65 o 
  -4   2  -7    17160.91    15145.89   1280.10 o 
  -2   2  -7    17500.88    15745.38   1203.30 o 
   0   2  -7     5796.25     4858.47    554.85 o 
   2   2  -7       35.36       82.11     42.23 o 
   4   2  -7    22027.74    23949.42   2177.12 o 
   6   2  -7    27854.18    29434.87   1600.98 o 
   8   2  -7     7818.46     7185.94    350.75 o 
  10   2  -7    14793.20    13422.50    575.08 o 
  12   2  -7     6944.01     5981.73    273.35 o 
  14   2  -7     1133.18      985.47     50.47 o 
  16   2  -7      371.50      365.06     68.01 o 
  18   2  -7     8120.15     7533.77    196.56 o 
  20   2  -7    12046.98    11014.13    189.62 o 
  22   2  -7    10647.12     9963.25    188.03 o 
  24   2  -7     6595.66     6621.66    182.87 o 
  26   2  -7     2549.60     2558.31    153.75 o 
  28   2  -7      157.56      144.41     92.80 o 
  30   2  -7      227.50      227.99     94.81 o 
 -13   3  -7     1857.13     2030.32    164.22 o 
 -11   3  -7      252.30      243.84    109.48 o 
  -9   3  -7     1154.42      910.66    144.31 o 
  -7   3  -7      214.55      213.98     59.82 o 
  -5   3  -7      448.01      440.17     70.11 o 
  -3   3  -7     5188.64     4984.79    221.44 o 
  -1   3  -7     4176.76     4284.57    159.24 o 
   1   3  -7     3465.86     3812.23    144.31 o 
   3   3  -7     1280.73     1320.22     74.13 o 
   5   3  -7     5463.44     5865.28    475.23 o 
   7   3  -7      672.52      719.05     30.71 o 
   9   3  -7     1865.00     1777.54    145.68 o 
  11   3  -7     8924.51     8511.53    454.59 o 
  13   3  -7    13503.70    12340.53    571.36 o 
  15   3  -7    13883.35    12690.80    808.64 o 
  17   3  -7     5543.59     4955.99    181.63 o 
  19   3  -7     1991.16     1782.08    119.43 o 
  21   3  -7      372.80      285.64     69.67 o 
  23   3  -7      125.50       82.05     72.07 o 
  25   3  -7     4054.57     3857.75    155.84 o 
  27   3  -7     1592.62     1327.89    130.05 o 
  29   3  -7     2417.73     2462.15    161.75 o 
 -14   4  -7      204.77      228.91    114.45 o 
 -12   4  -7       64.93      114.45     84.60 o 
 -10   4  -7      338.30      303.55    104.50 o 
  -8   4  -7      751.72      627.01    114.45 o 
  -6   4  -7      324.11      277.46     67.06 o 
  -4   4  -7      386.36      333.41    109.48 o 
  -2   4  -7      469.59      422.98    109.48 o 
   0   4  -7      337.96      368.24     89.57 o 
   2   4  -7      687.64      818.40     80.02 o 
   4   4  -7      649.81      625.52     92.06 o 
   6   4  -7     3575.28     4110.48    112.44 o 
   8   4  -7    22257.92    23730.00   1647.15 o 
  10   4  -7     3735.50     3595.60    292.58 o 
  12   4  -7      966.44      886.48     74.06 o 
  14   4  -7       10.84       15.26     26.22 o 
  16   4  -7     1062.62     1008.25     77.72 o 
  18   4  -7      486.11      377.70     66.86 o 
  20   4  -7     8697.44     7941.92    168.46 o 
  22   4  -7     2574.89     2323.77    130.27 o 
  24   4  -7      551.28      568.33     97.57 o 
  26   4  -7      719.09      519.07     93.42 o 
  28   4  -7      287.32      189.10    121.92 o 
  30   4  -7       37.19        9.95    109.48 o 
 -15   5  -7     1472.54     1637.19    194.07 o 
 -13   5  -7     3188.24     3558.03    194.07 o 
 -11   5  -7      107.07      184.12     99.53 o 
  -9   5  -7     1385.08     1517.76    149.29 o 
  -7   5  -7     1862.15     1945.72    184.12 o 
  -5   5  -7       99.41       99.53     54.74 o 
  -3   5  -7     6573.37     6782.66    223.93 o 
  -1   5  -7    23830.12    23298.89    343.36 o 
   1   5  -7    15431.55    16009.64   1186.84 o 
   3   5  -7     7962.05     8064.03    477.72 o 
   5   5  -7     6426.77     6258.87    353.32 o 
   7   5  -7     5621.84     5783.49    345.85 o 
   9   5  -7     1166.41     1011.45     77.13 o 
  11   5  -7    12710.42    12831.35    704.14 o 
  13   5  -7    21871.09    22343.45    348.34 o 
  15   5  -7    19476.50    17654.14   1045.02 o 
  17   5  -7    11243.35    10824.30    507.58 o 
  19   5  -7     2953.65     2827.76    116.90 o 
  21   5  -7      298.45      233.65     74.13 o 
  23   5  -7      625.46      476.35     99.13 o 
  25   5  -7     1805.78     1611.17    142.22 o 
  27   5  -7     7544.25     7913.45    223.42 o 
  29   5  -7     1399.95     1492.88    199.05 o 
 -16   6  -7     2211.57     2134.82    199.05 o 
 -14   6  -7     1504.72     1458.05    169.19 o 
 -12   6  -7       96.06      114.45    129.38 o 
 -10   6  -7      789.22      845.97    149.29 o 
  -8   6  -7    17172.19    17491.59    378.20 o 
  -6   6  -7    15872.52    16128.09    328.43 o 
  -4   6  -7     7277.66     7782.89    258.77 o 
  -2   6  -7     4650.60     4593.10    204.03 o 
   0   6  -7     3532.55     3428.65    169.19 o 
   2   6  -7     1738.30     1799.63    106.93 o 
   4   6  -7     8342.20     8776.09    455.33 o 
   6   6  -7    14589.83    14751.12    734.00 o 
   8   6  -7    17920.07    18138.99    990.28 o 
  10   6  -7     7638.42     7694.44    176.66 o 
  12   6  -7     4898.18     5065.84    199.05 o 
  14   6  -7     3168.25     3543.10    213.98 o 
  16   6  -7      613.61      721.56    139.34 o 
  18   6  -7     5669.40     5772.47    253.79 o 
  20   6  -7     6512.86     6349.72    273.69 o 
  22   6  -7     7967.00     7887.90    205.64 o 
  24   6  -7     4481.00     4331.68    172.03 o 
  26   6  -7     1333.80     1384.00    146.80 o 
  28   6  -7      168.39      120.62     87.13 o 
 -17   7  -7      155.45      353.32    174.17 o 
 -15   7  -7     1429.62     1612.31    179.15 o 
 -13   7  -7     1226.80     1259.00    179.15 o 
 -11   7  -7     1941.41     1811.36    199.05 o 
  -9   7  -7     2516.88     2572.73    223.93 o 
  -7   7  -7     1574.19     1497.86    174.17 o 
  -5   7  -7      201.84      114.45     99.53 o 
  -3   7  -7      109.27      248.81    124.41 o 
  -1   7  -7      940.59      975.35    144.31 o 
   1   7  -7     4272.60     4660.28    283.65 o 
   3   7  -7      169.39      146.52     45.11 o 
   5   7  -7       28.10       84.60     47.77 o 
   7   7  -7      868.84      794.60    156.75 o 
   9   7  -7       16.87       68.17     51.39 o 
  11   7  -7      362.08      358.29     99.53 o 
  13   7  -7      362.23      253.79     84.60 o 
  15   7  -7     1770.99     1632.22    174.17 o 
  17   7  -7     2887.15     3010.64    209.00 o 
  19   7  -7      978.53      771.32    129.38 o 
  21   7  -7      480.01      691.70    164.22 o 
  23   7  -7       78.73       74.64     94.55 o 
  25   7  -7      980.18      736.49    164.22 o 
  27   7  -7      185.87      223.93    159.24 o 
 -14   8  -7      585.41      716.58    184.12 o 
 -12   8  -7      330.32      174.17    129.38 o 
 -10   8  -7      702.58      796.20    184.12 o 
  -8   8  -7     2835.07     3149.98    243.84 o 
  -6   8  -7      841.51      746.44    159.24 o 
  -4   8  -7       22.27       59.72     84.60 o 
  -2   8  -7     1226.51     1194.30    149.29 o 
   0   8  -7      549.43      582.22    119.43 o 
   2   8  -7      142.18      163.66     77.72 o 
   4   8  -7      836.49      709.12     85.73 o 
   6   8  -7      769.97      631.37    166.71 o 
   8   8  -7     3530.56     3476.12    119.53 o 
  10   8  -7      142.81      114.45     84.60 o 
  12   8  -7      154.95      109.48    109.48 o 
  14   8  -7       48.85      164.22     94.55 o 
  16   8  -7      341.34      348.34    154.26 o 
  18   8  -7      919.22     1159.47    174.17 o 
  20   8  -7     1903.84     1915.86    213.98 o 
  22   8  -7     2170.94     2109.94    194.07 o 
  24   8  -7     1461.85     1458.05    233.88 o 
 -13   9  -7     5528.94     5797.35    313.50 o 
 -11   9  -7     4367.91     4583.14    273.69 o 
  -9   9  -7     3826.23     3667.51    263.74 o 
  -7   9  -7     3731.02     3886.47    258.77 o 
  -5   9  -7       79.32      288.62    164.22 o 
  -3   9  -7     1994.34     1980.56    213.98 o 
  -1   9  -7     7083.87     6563.70    273.69 o 
   1   9  -7     8021.58     7588.81    263.74 o 
   3   9  -7     9301.63    10139.35    572.27 o 
   5   9  -7     6530.21     6625.21    442.89 o 
   7   9  -7     2033.89     2062.64    124.88 o 
   9   9  -7      475.77      457.82    149.29 o 
  11   9  -7     1134.58     1477.95    179.15 o 
  13   9  -7     6482.02     6832.42    273.69 o 
  15   9  -7     4881.39     4941.44    253.79 o 
  17   9  -7     2302.19     2443.35    223.93 o 
  19   9  -7     1034.02      850.94    154.26 o 
  21   9  -7       66.40      169.19    134.36 o 
  23   9  -7      354.35      328.43    174.17 o 
 -10  10  -7      621.87      432.94    199.05 o 
  -8  10  -7     3319.09     2980.79    253.79 o 
  -6  10  -7     4009.94     3911.35    268.72 o 
  -4  10  -7     1586.33     1194.30    139.34 o 
  -2  10  -7     3104.35     3070.36    233.88 o 
   0  10  -7     1217.32     1283.88    174.17 o 
   2  10  -7      432.31      583.70    144.31 o 
   4  10  -7     2765.31     2827.24    135.16 o 
   6  10  -7     5292.87     5566.33    353.31 o 
   8  10  -7    10204.75    10768.65    333.41 o 
  10  10  -7     9483.42    10186.42    318.48 o 
  12  10  -7     3559.70     3587.89    248.81 o 
  14  10  -7      580.74      592.18    159.24 o 
  16  10  -7       91.34       44.79    129.38 o 
  18  10  -7     2186.44     2219.42    213.98 o 
  20  10  -7     3289.41     3164.91    253.79 o 
  22  10  -7     1304.82     1045.02    194.07 o 
  -7  11  -7      118.70       89.57    174.17 o 
  -5  11  -7        4.60       39.81    139.34 o 
  -3  11  -7     1151.34      995.25    194.07 o 
  -1  11  -7      618.58      542.41    194.07 o 
   1  11  -7      148.80      194.07    124.41 o 
   3  11  -7      142.46      145.02     73.64 o 
   5  11  -7      673.41      603.48    114.72 o 
   7  11  -7      617.60      602.13    149.29 o 
   9  11  -7      244.96      253.79    159.24 o 
  11  11  -7      141.58      114.45    139.34 o 
  13  11  -7     1525.82     1686.96    204.03 o 
  15  11  -7      329.92      388.15    164.22 o 
  17  11  -7      119.58       64.69    134.36 o 
  19  11  -7      279.49      258.77    159.24 o 
  -4  12  -7     2526.74     2413.49    233.88 o 
  -2  12  -7      217.48      144.31    149.29 o 
   0  12  -7      415.99      328.43    139.34 o 
   2  12  -7      168.69      204.03    144.31 o 
   4  12  -7     1821.95     1999.44    160.83 o 
   6  12  -7      871.82      786.25    174.17 o 
   8  12  -7     1493.44     1527.71    223.93 o 
  10  12  -7     1602.18     1557.57    213.98 o 
  12  12  -7     1128.68     1204.26    194.07 o 
  14  12  -7      201.30      209.00    139.34 o 
  16  12  -7      161.44      308.53    164.22 o 
   1  13  -7     5347.15     4463.71    293.60 o 
   3  13  -7     4213.19     3642.63    263.74 o 
   5  13  -7     2412.78     2702.11    263.74 o 
   7  13  -7      718.00      592.18    169.19 o 
   9  13  -7      216.10      243.84    154.26 o 
 -22   0  -6     4823.81     5230.06    313.50 o 
 -20   0  -6     4425.35     4204.95    258.77 o 
 -10   0  -6     1097.14     1124.64    114.45 o 
  -8   0  -6    19687.65    20143.94    283.65 o 
  -6   0  -6    24210.89    23791.55    288.62 o 
  -4   0  -6    19049.67    18556.51    243.84 o 
  -2   0  -6     3998.84     3543.10    129.38 o 
   0   0  -6      176.12      209.00     64.69 o 
   2   0  -6     8714.04     9346.49    910.66 o 
   4   0  -6    26830.01    26408.66   2968.35 o 
   6   0  -6    52403.83    55326.17    273.69 o 
   8   0  -6    72184.88    69190.05    338.39 o 
  10   0  -6    46657.56    42168.91    293.60 o 
  12   0  -6     5741.31     5354.47    139.34 o 
  14   0  -6      607.42      721.56     99.53 o 
  16   0  -6    13624.48    12375.99    243.84 o 
  18   0  -6    27942.81    26697.69    358.29 o 
  20   0  -6    11948.53    11156.80    278.67 o 
  22   0  -6    22881.84    22632.08    388.15 o 
  24   0  -6     8911.05     9141.41    283.65 o 
  26   0  -6      680.29      840.99    159.24 o 
  28   0  -6      421.27      343.36    129.38 o 
  30   0  -6      850.65      711.61    169.19 o 
 -21   1  -6      166.75      154.26    129.38 o 
 -19   1  -6      434.46      388.15    119.43 o 
 -17   1  -6     2637.37     2438.37    169.19 o 
 -15   1  -6     5414.67     4712.53    199.05 o 
 -11   1  -6    12168.59    13435.93    263.74 o 
  -9   1  -6     4111.79     4264.38    119.48 o 
  -7   1  -6      186.86      209.78     55.97 o 
  -5   1  -6     1276.89     1382.43     79.11 o 
  -3   1  -6     5890.45     6027.91    141.82 o 
  -1   1  -6    16840.15    16500.59    460.30 o 
   1   1  -6    39216.69    40609.45   2796.96 o 
   3   1  -6    23259.29    25630.88   1325.84 o 
   5   1  -6      368.48      424.36     33.69 o 
   7   1  -6      189.08      192.23     22.72 o 
   9   1  -6     6265.95     5718.85    172.68 o 
  11   1  -6     3137.07     2513.71    206.52 o 
  13   1  -6     9150.14     7694.22    123.01 o 
  15   1  -6     3426.40     2816.65     98.53 o 
  17   1  -6     3266.26     3033.29    106.93 o 
  19   1  -6      195.86      251.80     76.34 o 
  21   1  -6     1151.88      949.98     92.01 o 
  23   1  -6     1450.88     1382.81    105.39 o 
  25   1  -6     1991.06     2088.86    144.31 o 
  27   1  -6     4293.37     4299.74    182.57 o 
  29   1  -6      615.16      572.40    124.88 o 
 -20   2  -6      710.55      791.23    179.15 o 
 -18   2  -6       80.99       79.62    119.43 o 
 -16   2  -6      143.75       84.60     99.53 o 
 -14   2  -6      163.40      184.12     94.55 o 
 -12   2  -6       65.37       92.06     49.26 o 
 -10   2  -6     1056.18      954.17     74.64 o 
  -8   2  -6      679.74      668.89     55.50 o 
  -6   2  -6      135.50      157.51     42.64 o 
  -4   2  -6     1123.96     1104.67     91.50 o 
  -2   2  -6     2344.60     2384.22    142.96 o 
   0   2  -6      432.79      472.75     84.60 o 
   2   2  -6     1814.87     1940.22    156.75 o 
   4   2  -6      887.58      877.65     97.04 o 
   6   2  -6     5397.10     5936.83    241.65 o 
   8   2  -6     3337.94     3323.79    132.63 o 
  10   2  -6     1090.46     1159.67     46.53 o 
  12   2  -6      623.56      588.52     40.15 o 
  14   2  -6      223.25      212.19     31.19 o 
  16   2  -6      408.50      436.42     71.66 o 
  18   2  -6     3073.07     2971.30    112.44 o 
  20   2  -6      536.78      452.89     80.70 o 
  22   2  -6      613.25      516.41     93.20 o 
  24   2  -6      165.08      154.73     74.13 o 
  26   2  -6      298.90      255.78     91.09 o 
  28   2  -6       23.17       57.28     82.19 o 
  30   2  -6      120.23      218.96    166.71 o 
 -15   3  -6     5848.27     5334.56    213.98 o 
 -13   3  -6    13390.25    13084.96   1373.45 o 
 -11   3  -6    10811.98    10087.37   1077.36 o 
  -9   3  -6     2416.43     2054.01    206.52 o 
  -7   3  -6      690.67      682.95     74.78 o 
  -5   3  -6     4441.79     4519.78    158.03 o 
  -3   3  -6    16576.38    15753.59    716.58 o 
  -1   3  -6    19502.73    19659.00    129.92 o 
   1   3  -6    39594.55    42033.07   2209.47 o 
   3   3  -6    25324.97    27313.97   2117.40 o 
   5   3  -6     3806.45     3912.76    243.84 o 
   7   3  -6      119.22      144.88     25.14 o 
   9   3  -6     2922.56     2686.98    129.07 o 
  11   3  -6    19059.12    17253.24   1003.90 o 
  13   3  -6    13673.55    12223.93    449.88 o 
  15   3  -6    12929.98    11238.75    791.23 o 
  17   3  -6     3628.75     3187.09    115.96 o 
  19   3  -6      239.37      218.83     70.11 o 
  21   3  -6     1522.62     1344.92    111.97 o 
  23   3  -6     1134.89     1106.60    117.52 o 
  25   3  -6     5307.44     5414.18    182.87 o 
  27   3  -6     3539.04     3538.76    172.31 o 
  29   3  -6     1942.76     2004.79    186.61 o 
 -14   4  -6      268.42      213.98    104.50 o 
 -12   4  -6       89.14      228.91    114.45 o 
 -10   4  -6     4046.60     4175.09    194.07 o 
  -8   4  -6    15284.93    16421.69    318.48 o 
  -6   4  -6    17253.21    16558.41    297.30 o 
  -4   4  -6    36690.39    37992.82    870.85 o 
  -2   4  -6     8231.91     8542.75    131.87 o 
   0   4  -6      854.44      856.60     43.56 o 
   2   4  -6     2349.15     2464.11     96.33 o 
   4   4  -6    22926.46    23513.61   1557.57 o 
   6   4  -6    60648.42    64072.24   4170.11 o 
   8   4  -6   142336.34   135712.00  10830.92 o 
  10   4  -6    62915.82    59755.43   3393.16 o 
  12   4  -6     7020.08     6622.05    295.90 o 
  14   4  -6       37.49       28.67     33.90 o 
  16   4  -6     3000.36     2733.81    139.34 o 
  18   4  -6    12774.58    11909.84    190.59 o 
  20   4  -6    42040.71    39493.80    330.26 o 
  22   4  -6    10246.45     9409.38    198.79 o 
  24   4  -6     7139.16     7167.58    415.52 o 
  26   4  -6      728.59      613.67    112.17 o 
  28   4  -6      464.97      379.90    117.84 o 
 -15   5  -6     2999.64     3264.43    218.96 o 
 -13   5  -6     4372.69     4732.43    228.91 o 
 -11   5  -6     1932.51     2214.44    194.07 o 
  -9   5  -6     1467.37     1413.26    134.36 o 
  -7   5  -6       51.16      139.34    104.50 o 
  -5   5  -6      829.37      801.18    109.48 o 
  -3   5  -6       45.37       44.79     54.74 o 
  -1   5  -6     9212.49     9629.08    253.79 o 
   1   5  -6     4974.12     5362.15    124.88 o 
   3   5  -6     3559.42     3462.97    238.86 o 
   5   5  -6      909.98      829.85     66.94 o 
   7   5  -6     4444.97     4644.89    108.40 o 
   9   5  -6      960.19     1084.33     66.58 o 
  11   5  -6      905.52      831.89     59.72 o 
  13   5  -6     4403.99     4100.45    159.24 o 
  15   5  -6     8098.60     7568.91    238.86 o 
  17   5  -6     3261.46     3279.29    112.38 o 
  19   5  -6      577.31      463.80     71.56 o 
  21   5  -6      266.44      237.34     63.04 o 
  23   5  -6     1722.68     1699.33    128.40 o 
  25   5  -6     2628.90     2555.14    221.44 o 
  27   5  -6      327.36      416.40    114.32 o 
  29   5  -6      943.12      821.08    174.17 o 
 -16   6  -6       72.10       39.81     94.55 o 
 -14   6  -6       53.26      149.29    104.50 o 
 -12   6  -6      461.28      378.20    104.50 o 
 -10   6  -6       24.97      119.43     99.53 o 
  -8   6  -6      783.54      920.61    134.36 o 
  -6   6  -6     2476.07     2423.44    169.19 o 
  -4   6  -6     1728.24     1502.83    149.29 o 
  -2   6  -6     1147.44      975.35    114.45 o 
   0   6  -6      396.23      474.49     78.89 o 
   2   6  -6       51.63      142.70     64.46 o 
   4   6  -6     2192.76     2092.98    223.93 o 
   6   6  -6     9205.62     9666.16    400.59 o 
   8   6  -6    11061.91    11488.47    510.07 o 
  10   6  -6     7333.88     7623.62    345.85 o 
  12   6  -6     1964.29     2080.08    154.26 o 
  14   6  -6      753.34      806.16    114.45 o 
  16   6  -6       38.78       54.74     84.60 o 
  18   6  -6     4906.23     4767.27    223.93 o 
  20   6  -6      616.54      551.03     83.57 o 
  22   6  -6     2987.56     2889.97    147.66 o 
  24   6  -6      295.45      238.75     80.02 o 
  26   6  -6       45.00       86.21     64.46 o 
  28   6  -6      210.34      104.12     91.28 o 
 -17   7  -6     1766.43     2000.46    213.98 o 
 -15   7  -6     6462.71     6578.63    268.72 o 
 -13   7  -6     6742.74     7190.71    278.67 o 
 -11   7  -6     5103.00     5444.04    253.79 o 
  -9   7  -6     5630.90     5867.02    253.79 o 
  -7   7  -6      157.52      218.96    119.43 o 
  -5   7  -6     1669.78     1602.36    154.26 o 
  -3   7  -6     8334.72     8141.18    248.81 o 
  -1   7  -6    26088.73    25299.36    388.15 o 
   1   7  -6    37741.40    40974.27   1828.78 o 
   3   7  -6    18081.79    18112.03   1156.98 o 
   5   7  -6     1310.30     1275.23     89.26 o 
   7   7  -6       86.19      151.78     52.78 o 
   9   7  -6     1737.99     1700.88     88.44 o 
  11   7  -6    12862.68    13202.04    298.58 o 
  13   7  -6    20262.88    20551.99    358.29 o 
  15   7  -6    20032.12    21328.29    378.20 o 
  17   7  -6     4841.07     4831.96    218.96 o 
  19   7  -6     1249.99     1074.87    149.29 o 
  21   7  -6      313.84      238.86     89.57 o 
  23   7  -6     1305.28     1051.72    111.11 o 
  25   7  -6     4664.35     4602.36    186.52 o 
  27   7  -6     4026.71     4290.29    188.23 o 
 -16   8  -6     2665.31     3199.74    268.72 o 
 -14   8  -6      269.98      353.32    139.34 o 
 -12   8  -6     1173.14     1383.40    194.07 o 
 -10   8  -6     5424.28     5498.78    268.72 o 
  -8   8  -6     4618.81     5215.13    238.86 o 
  -6   8  -6    17480.11    17969.31    378.20 o 
  -4   8  -6     4623.12     4498.55    218.96 o 
  -2   8  -6     3331.85     3383.86    218.96 o 
   0   8  -6     1506.93     1443.12    159.24 o 
   2   8  -6       79.93      119.57     60.90 o 
   4   8  -6    12083.47    12938.77    564.81 o 
   6   8  -6    14070.63    14776.22    776.30 o 
   8   8  -6     5532.35     5848.52    149.27 o 
  10   8  -6     4102.07     4458.74    204.03 o 
  12   8  -6      675.19      617.06    114.45 o 
  14   8  -6      564.85      552.37    144.31 o 
  16   8  -6     2134.61     2124.87    209.00 o 
  18   8  -6     4641.83     4886.70    263.74 o 
  20   8  -6     6764.59     6797.58    283.65 o 
  22   8  -6     6226.92     6374.60    308.53 o 
  24   8  -6      943.98      781.27    174.17 o 
 -15   9  -6       41.74      144.31    154.26 o 
 -13   9  -6      275.79      169.19    129.38 o 
 -11   9  -6       42.94        4.98    129.38 o 
  -9   9  -6      484.33      388.15    139.34 o 
  -7   9  -6       80.71      109.48    104.50 o 
  -5   9  -6      501.47      432.94    169.19 o 
  -3   9  -6     2433.57     2368.70    184.12 o 
  -1   9  -6      760.42      597.15    139.34 o 
   1   9  -6      222.03      209.94     84.23 o 
   3   9  -6      558.18      545.60     92.01 o 
   5   9  -6      715.13      737.90     87.13 o 
   7   9  -6      626.32      571.30     87.13 o 
   9   9  -6      565.39      522.51    109.48 o 
  11   9  -6     1805.03     1985.53    174.17 o 
  13   9  -6     1241.47     1109.71    164.22 o 
  15   9  -6     1612.40     1657.10    179.15 o 
  17   9  -6      212.12      124.41    129.38 o 
  19   9  -6      265.74      343.36    129.38 o 
  21   9  -6      348.86      343.36    139.34 o 
  23   9  -6      150.04       79.62     99.53 o 
 -12  10  -6       49.22       29.86    104.50 o 
 -10  10  -6     2302.43     2513.02    228.91 o 
  -8  10  -6     1688.33     1433.17    213.98 o 
  -6  10  -6     1503.84     1383.40    204.03 o 
  -4  10  -6       90.36      129.38    104.50 o 
  -2  10  -6     1482.18     1408.28    189.10 o 
   0  10  -6      207.11      189.10    104.50 o 
   2  10  -6       59.43       89.57     66.86 o 
   4  10  -6      373.59      366.40     94.81 o 
   6  10  -6     5021.57     4865.02    420.49 o 
   8  10  -6     1899.78     2109.94    194.07 o 
  10  10  -6      269.94      422.98    169.19 o 
  12  10  -6      469.11      422.98    159.24 o 
  14  10  -6      418.09      273.69    134.36 o 
  16  10  -6     1005.47     1119.66    159.24 o 
  18  10  -6     1040.06     1074.87    194.07 o 
  20  10  -6     2416.64     2632.45    218.96 o 
  22  10  -6     1011.79      930.56    179.15 o 
  -9  11  -6     1032.61     1040.04    209.00 o 
  -7  11  -6       24.74       64.69    159.24 o 
  -5  11  -6     1079.85      925.59    204.03 o 
  -3  11  -6     5940.34     5672.95    278.67 o 
  -1  11  -6    12734.13    12162.00    343.36 o 
   1  11  -6     9313.50     8952.31    303.55 o 
   3  11  -6     5107.33     5472.14    544.90 o 
   5  11  -6     1288.20     1229.53    161.73 o 
   7  11  -6      147.03      129.38    109.48 o 
   9  11  -6     1972.60     2179.61    233.88 o 
  11  11  -6     8370.71     8793.07    308.53 o 
  13  11  -6    11797.23    12674.56    373.22 o 
  15  11  -6     6970.30     6991.66    308.53 o 
  17  11  -6     4775.77     4846.89    283.65 o 
  19  11  -6      622.30      582.22    194.07 o 
  -6  12  -6     5315.24     5369.40    333.41 o 
  -4  12  -6     6952.07     6334.79    318.48 o 
  -2  12  -6     2273.70     2149.75    209.00 o 
   0  12  -6      489.29      522.51    184.12 o 
   2  12  -6     1151.30      930.56    179.15 o 
   4  12  -6     2199.13     2018.56    144.14 o 
   6  12  -6     3672.22     3976.04    258.77 o 
   8  12  -6     6508.90     6673.18    313.50 o 
  10  12  -6     2237.80     2279.13    204.03 o 
  12  12  -6      609.85      627.01    184.12 o 
  14  12  -6      300.98      134.36     99.53 o 
  16  12  -6      354.74      437.91    169.19 o 
  -1  13  -6       38.17       19.91     94.55 o 
   1  13  -6       38.06      124.41    134.36 o 
   5  13  -6      236.45      174.17    134.36 o 
   7  13  -6      469.33      572.27    184.12 o 
   9  13  -6     1044.94      930.56    139.34 o 
  11  13  -6      459.53      268.72    154.26 o 
  13  13  -6      790.59      587.20    179.15 o 
 -23   1  -5      526.67      415.28    128.40 o 
 -21   1  -5        0.02       54.74    119.43 o 
 -19   1  -5      447.99      218.96    114.45 o 
 -17   1  -5     2199.86     1970.60    184.12 o 
 -15   1  -5    15512.23    13530.48    313.50 o 
 -11   1  -5     2622.67     2766.81    139.34 o 
  -9   1  -5     1052.28     1088.48     77.13 o 
  -7   1  -5      317.34      328.01     47.41 o 
  -5   1  -5      929.43      820.49     63.04 o 
  -3   1  -5     2326.12     1820.56     72.07 o 
  -1   1  -5    22521.48    20918.51    577.25 o 
   1   1  -5    39457.17    40450.03   2729.48 o 
   3   1  -5     9544.57     9089.17    629.50 o 
   5   1  -5       38.53       41.52     15.85 o 
   7   1  -5     6640.14     6287.20    286.85 o 
   9   1  -5    15361.82    13632.82    729.02 o 
  11   1  -5    11598.62     9966.08    495.14 o 
  13   1  -5    10809.92     8245.94    306.04 o 
  15   1  -5    32584.22    29150.23    238.86 o 
  17   1  -5     9864.76     9053.51    163.59 o 
  19   1  -5      774.23      707.01     84.87 o 
  21   1  -5      691.61      706.88     82.63 o 
  23   1  -5     4506.61     4365.30    158.34 o 
  25   1  -5     7807.22     7539.41    205.64 o 
  27   1  -5     3797.42     3617.41    168.79 o 
  29   1  -5     2878.05     2858.99    177.46 o 
 -22   2  -5     2791.69     2761.83    233.88 o 
 -20   2  -5     7196.05     7111.09    278.67 o 
 -18   2  -5     4229.76     4145.23    213.98 o 
 -16   2  -5     1154.12     1045.02    149.29 o 
 -14   2  -5       83.89      111.14     57.98 o 
 -12   2  -5      562.42      506.19     67.18 o 
 -10   2  -5     6909.99     6585.62    721.56 o 
  -8   2  -5    21556.31    21076.38   1655.72 o 
  -6   2  -5    53228.37    51863.78   4138.97 o 
  -4   2  -5    11150.39     9822.43    660.52 o 
  -2   2  -5     1131.52      965.38     77.13 o 
   0   2  -5     2302.45     2515.52    111.97 o 
   2   2  -5     9092.97     9534.16    599.64 o 
   4   2  -5    27967.94    29405.60   1905.91 o 
   6   2  -5     8665.60     7945.56    442.56 o 
   8   2  -5    20858.15    18798.26    940.00 o 
  10   2  -5     8920.43     7753.26    296.69 o 
  12   2  -5       48.36       43.13     21.19 o 
  14   2  -5     2819.95     2672.27     84.45 o 
  16   2  -5     7374.63     6331.04    140.62 o 
  18   2  -5     4639.28     4186.80    126.09 o 
  20   2  -5     3711.98     3678.38    123.01 o 
  22   2  -5     4150.35     3995.09    149.52 o 
  24   2  -5     1493.54     1379.02    121.05 o 
  26   2  -5       98.64      209.00     84.45 o 
  28   2  -5      505.61      416.41    144.31 o 
  30   2  -5     2207.66     2254.52    160.03 o 
 -21   3  -5       69.80       79.62    119.43 o 
 -19   3  -5       98.58       34.83    119.43 o 
 -17   3  -5     2550.92     2413.49    204.03 o 
 -15   3  -5     1228.16     1299.29     99.53 o 
 -13   3  -5     6564.95     6609.23    865.87 o 
 -11   3  -5     6264.36     5946.98    768.83 o 
  -9   3  -5     1393.51     1289.57    171.68 o 
  -7   3  -5      574.73      574.32     48.16 o 
  -5   3  -5    12037.00    12128.29    472.95 o 
  -3   3  -5    28195.89    29663.24    684.24 o 
  -1   3  -5    23853.85    25567.91    405.57 o 
   1   3  -5    31947.57    34785.88   1925.82 o 
   3   3  -5    13999.41    15347.08   1074.87 o 
   5   3  -5     7003.96     7701.36    487.67 o 
   7   3  -5     3088.82     2855.68    260.55 o 
   9   3  -5      960.91      819.46     37.92 o 
  11   3  -5    23563.47    21330.88    653.88 o 
  13   3  -5     6868.41     6267.38    122.55 o 
  15   3  -5     8575.72     7953.19    145.74 o 
  17   3  -5     3639.89     3298.51    117.52 o 
  19   3  -5      288.20      248.41     63.33 o 
  21   3  -5      552.68      420.30     59.72 o 
  23   3  -5      928.45      856.28    103.40 o 
  25   3  -5       27.63       52.40     57.07 o 
  27   3  -5      580.11      500.76    115.48 o 
  29   3  -5      210.95       91.72     99.16 o 
 -18   4  -5       95.51       69.67     89.57 o 
 -16   4  -5       40.89       91.71     61.50 o 
 -14   4  -5      312.43      313.65     77.41 o 
 -12   4  -5     1419.68     1301.56    119.43 o 
 -10   4  -5     3405.89     3351.48    353.32 o 
  -8   4  -5     2829.09     2835.74    102.01 o 
  -6   4  -5    12281.94    12555.64    432.94 o 
  -4   4  -5     9774.29    10215.05    221.44 o 
  -2   4  -5      609.84      676.28     47.77 o 
   0   4  -5      787.80      824.27     35.58 o 
   2   4  -5      425.86      470.63     29.62 o 
   4   4  -5    17967.81    19453.73   1251.53 o 
   6   4  -5     5578.03     5380.50    129.38 o 
   8   4  -5     7892.76     8199.93    311.02 o 
  10   4  -5     4643.45     4661.59     94.55 o 
  12   4  -5     1644.71     1627.24    129.38 o 
  14   4  -5      313.80      318.48    104.50 o 
  16   4  -5      746.96      755.21     82.63 o 
  18   4  -5      264.92      197.49     60.90 o 
  20   4  -5      194.12      253.79     79.11 o 
  22   4  -5      575.53      473.73     87.08 o 
  24   4  -5      711.25      631.06    105.50 o 
  26   4  -5       14.42       13.71     93.20 o 
  28   4  -5       70.58       58.40     86.16 o 
 -15   5  -5     7560.10     7917.25    283.65 o 
 -13   5  -5     6578.28     7344.98    258.77 o 
 -11   5  -5     9395.85     9020.27    495.14 o 
  -9   5  -5      896.35      953.01     87.97 o 
  -7   5  -5       96.56      124.23     48.89 o 
  -5   5  -5     5770.54     5895.87    116.84 o 
  -3   5  -5     9055.91     9240.99    340.87 o 
  -1   5  -5    12726.32    13433.39    383.17 o 
   1   5  -5    16838.96    18250.08    142.41 o 
   3   5  -5    23228.74    25148.25    233.89 o 
   5   5  -5     1638.96     1655.41     97.04 o 
   7   5  -5     7104.46     7100.22    301.06 o 
   9   5  -5     9051.57     9261.10    127.04 o 
  11   5  -5    16570.40    16600.84    283.65 o 
  13   5  -5    15585.69    15942.14    204.09 o 
  15   5  -5     2094.75     2319.96    114.69 o 
  17   5  -5    10579.60    10255.45    584.71 o 
  19   5  -5     1553.29     1484.96    115.48 o 
  21   5  -5     1042.81      967.94     79.52 o 
  23   5  -5     4986.25     4774.53    163.37 o 
  25   5  -5      883.40      913.48    119.48 o 
  27   5  -5     1529.30     1572.34    156.55 o 
 -16   6  -5     1363.12     1214.21    174.17 o 
 -14   6  -5      213.31      258.77    124.41 o 
 -12   6  -5     1730.82     1955.67    179.15 o 
 -10   6  -5     6425.28     7295.21    258.77 o 
  -8   6  -5     7935.50     8310.37    243.84 o 
  -6   6  -5    12416.76    12659.63    303.55 o 
  -4   6  -5    11665.02    11400.63    263.74 o 
  -2   6  -5     1162.20     1243.95     74.18 o 
   0   6  -5      697.79      762.02     52.80 o 
   2   6  -5     4869.30     4784.67     84.52 o 
   4   6  -5    16944.63    17643.20    256.28 o 
   6   6  -5    18757.84    19316.49   1186.84 o 
   8   6  -5     5312.61     5094.75    169.19 o 
  10   6  -5     5899.72     5656.45    179.15 o 
  12   6  -5     1105.62     1127.67     89.26 o 
  14   6  -5     3751.07     3647.11    131.92 o 
  16   6  -5     2721.47     2642.10    112.44 o 
  18   6  -5     4968.79     4965.52    241.35 o 
  20   6  -5     2842.11     2874.84    140.62 o 
  22   6  -5     3450.25     3399.96    125.09 o 
  24   6  -5     1839.92     1709.34    209.00 o 
  26   6  -5      404.31      268.72     91.91 o 
  28   6  -5      576.92      567.29    174.17 o 
 -17   7  -5     2024.58     2070.13    218.96 o 
 -15   7  -5     2438.57     2373.68    199.05 o 
 -13   7  -5     1927.19     2199.51    223.93 o 
 -11   7  -5      744.70      796.20    164.22 o 
  -9   7  -5      659.85      691.70    164.22 o 
  -7   7  -5     1062.68     1084.83    149.29 o 
  -5   7  -5      659.17      582.22    129.38 o 
  -3   7  -5     6811.14     7031.47    233.88 o 
  -1   7  -5    15668.96    16396.81    313.50 o 
   1   7  -5     4347.39     4620.23    355.80 o 
   3   7  -5     3247.08     3593.69    253.79 o 
   5   7  -5      410.19      543.26     75.59 o 
   7   7  -5     1222.96     1267.78     85.61 o 
   9   7  -5     1664.11     1683.36     87.13 o 
  11   7  -5     3298.69     3297.24    135.16 o 
  13   7  -5     5304.63     5094.37    176.66 o 
  15   7  -5     3174.90     3179.68    124.88 o 
  17   7  -5       53.46       81.47     61.50 o 
  19   7  -5       67.94       52.19     68.55 o 
  21   7  -5      125.54      113.98     73.64 o 
  23   7  -5      146.27      109.29     93.20 o 
  25   7  -5     1113.69     1104.89    111.12 o 
  27   7  -5     3090.91     3259.62    184.71 o 
 -18   8  -5     1068.92     1204.26    204.03 o 
 -16   8  -5      817.78      900.70    174.17 o 
 -14   8  -5      476.77      437.91    174.17 o 
 -12   8  -5      511.53      383.17    114.45 o 
 -10   8  -5     1958.67     1751.65    194.07 o 
  -8   8  -5     9403.20     9031.93    293.60 o 
  -6   8  -5     4733.68     4787.17    253.79 o 
  -4   8  -5     7581.65     7320.09    263.74 o 
  -2   8  -5     1615.77     1726.77    169.19 o 
   0   8  -5     1248.00     1491.38    164.22 o 
   2   8  -5     7267.39     7406.19    308.53 o 
   4   8  -5     2963.66     3002.70    216.47 o 
   6   8  -5     3262.20     3238.75    129.38 o 
   8   8  -5     3127.52     2969.00    216.47 o 
  10   8  -5     4913.21     4625.39    226.42 o 
  12   8  -5      510.53      581.44     83.57 o 
  14   8  -5      404.69      310.38    114.45 o 
  16   8  -5     1334.88     1283.73    102.01 o 
  18   8  -5      427.58      335.24    129.38 o 
  20   8  -5      175.74      152.78     82.63 o 
  22   8  -5       23.35      121.33     96.33 o 
  24   8  -5      308.94      192.48     92.80 o 
  26   8  -5      480.81      676.77    164.22 o 
 -15   9  -5     5159.05     5339.54    293.60 o 
 -13   9  -5     5287.57     5225.08    298.58 o 
 -11   9  -5     5844.92     5921.76    288.62 o 
  -9   9  -5      753.40      671.80    174.17 o 
  -7   9  -5       40.57       39.81     99.53 o 
  -5   9  -5     1884.15     1841.22    184.12 o 
  -3   9  -5    14715.13    14500.85    348.34 o 
  -1   9  -5     7495.54     7842.60    278.67 o 
   1   9  -5     2104.95     2152.34    296.09 o 
   3   9  -5     4203.85     4038.03    353.32 o 
   5   9  -5      487.97      362.65     80.70 o 
   7   9  -5        0.27       56.40     44.51 o 
   9   9  -5     2798.47     3259.46    218.96 o 
  11   9  -5     6199.02     6457.66    177.67 o 
  13   9  -5    10598.44    10760.23    320.97 o 
  15   9  -5     6197.41     6449.39    191.55 o 
  17   9  -5     2402.57     2395.50    145.24 o 
  19   9  -5       69.20      151.18     87.13 o 
  21   9  -5     2047.80     1916.35    154.20 o 
  23   9  -5     1169.59     1211.27    161.75 o 
 -12  10  -5      949.07      950.47    209.00 o 
 -10  10  -5     3723.78     3901.40    258.77 o 
  -8  10  -5    11262.04    12137.12    393.13 o 
  -6  10  -5     3379.03     3169.88    253.79 o 
  -4  10  -5     2240.31     2035.29    199.05 o 
  -2  10  -5      546.00      427.96    139.34 o 
   0  10  -5      340.39      373.22     99.53 o 
   2  10  -5     3293.35     3300.01    154.71 o 
   4  10  -5     6357.93     6408.10    619.55 o 
   6  10  -5    10267.04    10250.49    562.32 o 
   8  10  -5     3593.27     4175.09    228.91 o 
  10  10  -5     5553.26     5478.87    248.81 o 
  12  10  -5      363.67      400.57    102.01 o 
  14  10  -5       67.28       21.26     57.34 o 
  16  10  -5     2019.44     1959.94    143.11 o 
  18  10  -5     4303.70     4226.52    194.13 o 
  20  10  -5     5681.73     5774.27    204.00 o 
  22  10  -5     2318.90     2144.77    233.88 o 
 -11  11  -5       70.72      164.22    149.29 o 
  -9  11  -5      813.46      826.06    189.10 o 
  -7  11  -5     1187.36     1139.57    194.07 o 
  -5  11  -5     2148.54     2114.91    204.03 o 
  -3  11  -5     1365.78     1244.07    189.10 o 
  -1  11  -5     1678.66     1398.33    194.07 o 
   1  11  -5     1710.96     1577.48    179.15 o 
   3  11  -5      610.54      650.86    103.99 o 
   5  11  -5      325.10      303.55    134.36 o 
   7  11  -5     1374.50     1398.33    194.07 o 
   9  11  -5      337.55       79.62     84.60 o 
  11  11  -5      595.89      507.58    174.17 o 
  13  11  -5      572.42      567.29    139.34 o 
  15  11  -5        8.46      146.80     84.45 o 
  17  11  -5      694.01      921.65    135.44 o 
  19  11  -5      355.95      388.15    144.31 o 
  21  11  -5      263.09      238.86    159.24 o 
  -6  12  -5     5330.28     5235.04    308.53 o 
  -4  12  -5     3563.09     3572.96    273.69 o 
  -2  12  -5     1181.88      960.42    174.17 o 
   0  12  -5     1828.72     1507.81    189.10 o 
   2  12  -5     2056.68     1985.53    204.03 o 
   4  12  -5     5002.77     5160.39    253.79 o 
   6  12  -5     5601.83     5787.40    278.67 o 
   8  12  -5     3957.99     4060.64    253.79 o 
  10  12  -5     1791.07     1677.00    189.10 o 
  12  12  -5      123.48       64.69     84.60 o 
  14  12  -5     1065.97      965.40    179.15 o 
  16  12  -5      508.74      527.48    139.34 o 
  -3  13  -5     2276.52     2308.99    258.77 o 
  -1  13  -5     6641.84     6140.72    323.46 o 
   1  13  -5     7763.50     7578.86    318.48 o 
   5  13  -5      392.52      263.74    139.34 o 
   7  13  -5      118.27       24.88    109.48 o 
   9  13  -5     3072.48     3035.52    233.88 o 
  11  13  -5     3171.60     3453.53    253.79 o 
 -24   0  -4     7149.01     7887.39    373.22 o 
 -22   0  -4     9865.32     9902.78    358.29 o 
 -20   0  -4     4635.83     4135.28    213.98 o 
 -12   0  -4     9369.11     9733.58    189.10 o 
 -10   0  -4    11990.83    12072.43    199.05 o 
  -8   0  -4     7065.51     6837.40    149.29 o 
  -6   0  -4     5892.79     5045.94    129.38 o 
  -4   0  -4     3970.97     3811.82    114.45 o 
  -2   0  -4       43.68       99.53     34.83 o 
   0   0  -4    19730.71    18397.27    179.15 o 
   2   0  -4    36590.07    37187.68   4685.16 o 
   4   0  -4    78174.42    84999.66    278.67 o 
   6   0  -4    52802.03    48717.69    243.84 o 
   8   0  -4    14934.43    13416.02    164.22 o 
  10   0  -4     6029.35     5180.30    129.38 o 
  12   0  -4     1036.10      905.68     79.62 o 
  14   0  -4    20157.55    17815.05    258.77 o 
  16   0  -4    14028.52    11858.45    243.84 o 
  18   0  -4    17355.81    15511.04    293.60 o 
  20   0  -4    12698.42    11530.02    278.67 o 
  22   0  -4     6567.82     6095.93    233.88 o 
  24   0  -4     1507.34     1602.36    189.10 o 
  26   0  -4      161.52      139.34    104.50 o 
  28   0  -4     4565.59     4817.03    268.72 o 
 -23   1  -4      228.30      177.52     92.94 o 
 -21   1  -4       81.15       19.91     99.53 o 
 -19   1  -4      608.98      487.67    129.38 o 
 -17   1  -4     1507.37     1542.64    174.17 o 
 -15   1  -4     7029.45     6732.89    238.86 o 
 -13   1  -4      454.08      422.98     84.60 o 
 -11   1  -4      842.54      883.80     57.98 o 
  -9   1  -4      423.98      525.71     72.16 o 
  -7   1  -4     4582.02     4723.72    154.26 o 
  -5   1  -4    11958.77    11830.98    121.05 o 
  -3   1  -4     4272.81     4387.83     80.70 o 
  -1   1  -4     5083.38     5153.22    201.54 o 
   1   1  -4    17605.29    18783.00   1681.98 o 
   3   1  -4     9065.81     9042.87    796.20 o 
   5   1  -4     2359.79     2059.37    105.37 o 
   7   1  -4     3621.32     3107.81    121.43 o 
   9   1  -4    23692.80    19872.17   1022.62 o 
  11   1  -4    12507.18    10240.86    355.80 o 
  13   1  -4    20738.61    17393.81    174.17 o 
  15   1  -4     6916.92     6333.55    124.88 o 
  17   1  -4      871.27      752.29     73.64 o 
  19   1  -4      502.19      419.09     78.65 o 
  21   1  -4     4028.54     3779.56    137.10 o 
  23   1  -4     1462.91     1600.36    134.62 o 
  25   1  -4     4769.31     4768.42    315.99 o 
  27   1  -4     2996.69     3049.30    171.45 o 
  29   1  -4      501.16      634.42    133.57 o 
 -24   2  -4       52.02       74.64    154.26 o 
 -22   2  -4      124.39      104.50     89.57 o 
 -20   2  -4      191.92      169.19    114.45 o 
 -18   2  -4       52.64      109.48     94.55 o 
 -16   2  -4       13.37      114.45     99.53 o 
 -14   2  -4      500.60      405.91     62.17 o 
 -12   2  -4     4373.61     4542.86    557.34 o 
 -10   2  -4     1514.59     1719.48    241.35 o 
  -8   2  -4      397.76      431.66     38.36 o 
  -6   2  -4     1917.77     2213.79    139.73 o 
  -4   2  -4       79.13      106.83     26.11 o 
  -2   2  -4      412.31      396.40     33.90 o 
   0   2  -4     4486.32     4837.70    358.29 o 
   2   2  -4     3515.17     3520.72    209.00 o 
   4   2  -4   137829.59   142330.03   8531.82 o 
   6   2  -4    29676.17    28001.21   1976.43 o 
   8   2  -4     3985.89     3821.73    132.55 o 
  10   2  -4      173.98      179.90     27.62 o 
  12   2  -4      115.23      109.03     38.23 o 
  14   2  -4     1189.63     1047.53     63.04 o 
  16   2  -4      709.23      638.14     56.37 o 
  18   2  -4     1470.74     1427.81     89.26 o 
  20   2  -4     1822.56     1592.39     93.20 o 
  22   2  -4     2862.24     2780.90    206.52 o 
  24   2  -4      236.70      174.40     77.17 o 
  26   2  -4       37.06       76.44     87.76 o 
  28   2  -4      170.90      151.20     91.28 o 
 -23   3  -4      217.20      243.84    134.36 o 
 -21   3  -4      225.66      273.69    134.36 o 
 -19   3  -4     1398.02     1373.45    139.34 o 
 -17   3  -4     2763.05     2642.40    169.19 o 
 -15   3  -4      571.77      644.23     84.87 o 
 -13   3  -4     3849.54     3740.13    420.49 o 
 -11   3  -4     4186.52     3968.30    487.67 o 
  -9   3  -4       87.37       84.04     46.63 o 
  -7   3  -4     8632.71     8719.79    417.24 o 
  -5   3  -4     8855.13     8269.59    410.54 o 
  -3   3  -4    25356.67    25395.53    579.74 o 
  -1   3  -4    30063.95    31614.25    363.27 o 
   1   3  -4     6758.69     7352.96    525.00 o 
   3   3  -4    11267.72    11663.67    636.96 o 
   5   3  -4     1050.18     1091.64     51.39 o 
   7   3  -4    14223.86    13951.47    380.68 o 
   9   3  -4    12934.54    12255.05    263.74 o 
  11   3  -4    12244.66    11417.82    343.36 o 
  13   3  -4    14793.15    14414.80    644.43 o 
  15   3  -4     9727.75     9378.52    231.40 o 
  17   3  -4      967.49      978.07     62.20 o 
  19   3  -4      542.24      492.19     63.87 o 
  21   3  -4     2481.95     2441.48    168.46 o 
  23   3  -4     6766.51     6653.85    193.44 o 
  25   3  -4     2274.89     2067.76    147.66 o 
  27   3  -4     1428.86     1567.09    147.29 o 
  29   3  -4      460.71      634.57    152.92 o 
 -22   4  -4     5541.28     5757.54    288.62 o 
 -20   4  -4     2878.02     2985.76    209.00 o 
 -18   4  -4     2516.77     2308.99    204.03 o 
 -16   4  -4       24.43       67.77     58.59 o 
 -14   4  -4     3925.52     3856.92    308.53 o 
 -12   4  -4    21878.28    21627.81   2139.80 o 
 -10   4  -4    27884.76    28271.31   2174.63 o 
  -8   4  -4    25149.65    26012.59   2087.55 o 
  -6   4  -4    15573.96    15976.45    353.31 o 
  -4   4  -4     5592.83     5365.91     99.16 o 
  -2   4  -4      642.16      747.93     54.24 o 
   0   4  -4    12944.17    14654.20    176.66 o 
   2   4  -4    41733.27    46148.63    574.76 o 
   4   4  -4    51100.09    53944.22   2995.71 o 
   6   4  -4     7608.54     7367.34    408.05 o 
   8   4  -4     7581.54     7121.40     97.44 o 
  10   4  -4     3586.38     3582.11     76.05 o 
  12   4  -4      448.00      380.52     60.90 o 
  14   4  -4     5751.20     5755.95    303.55 o 
  16   4  -4    11919.43    11319.00    654.38 o 
  18   4  -4    14051.62    13305.85    933.05 o 
  20   4  -4    10842.31    10626.58    190.54 o 
  22   4  -4     2605.01     2659.90    109.22 o 
  24   4  -4       66.02      122.85     89.68 o 
  26   4  -4      823.38      774.65    106.93 o 
  28   4  -4     1716.17     1817.23    159.24 o 
 -19   5  -4     1712.51     1582.45    174.17 o 
 -17   5  -4      873.69     1000.68    109.98 o 
 -15   5  -4      899.73      919.00    101.32 o 
 -13   5  -4     1675.76     1727.07    121.92 o 
 -11   5  -4     1047.83     1038.04     87.97 o 
  -9   5  -4      360.64      400.08     80.70 o 
  -7   5  -4      496.04      518.31     64.46 o 
  -5   5  -4     2127.18     2184.04     78.24 o 
  -3   5  -4     7747.21     7991.67    176.66 o 
  -1   5  -4     1069.04     1224.51     62.52 o 
   1   5  -4     3060.26     3196.29     77.05 o 
   3   5  -4      549.77      529.92     41.08 o 
   5   5  -4       65.39       83.41     33.90 o 
   7   5  -4     4070.30     3950.31     75.92 o 
   9   5  -4     7027.95     6661.68    100.98 o 
  11   5  -4     9879.07     9904.67    161.75 o 
  13   5  -4     8812.26     9025.12    167.11 o 
  15   5  -4      750.28      759.81    146.80 o 
  17   5  -4     2037.73     2031.79    112.60 o 
  19   5  -4        8.62       69.37     57.98 o 
  21   5  -4     2130.30     2074.90    174.17 o 
  23   5  -4     2188.02     2010.88    109.10 o 
  25   5  -4     4563.65     4371.53    179.04 o 
  27   5  -4     1897.26     1734.56    159.84 o 
 -18   6  -4      251.99      333.41    144.31 o 
 -16   6  -4       78.99       92.06     77.17 o 
 -14   6  -4      220.54      273.69     73.89 o 
 -12   6  -4     3631.00     3364.31    126.09 o 
 -10   6  -4     2938.52     2915.43    113.58 o 
  -8   6  -4      766.37      724.78     79.11 o 
  -6   6  -4     1616.24     1738.71     91.09 o 
  -4   6  -4       97.77      116.41     45.96 o 
  -2   6  -4      184.81      242.46     56.30 o 
   0   6  -4     2756.01     2890.30     73.93 o 
   2   6  -4      636.39      719.21     48.13 o 
   4   6  -4     7584.45     8206.54    120.76 o 
   6   6  -4     1556.39     1483.10     76.46 o 
   8   6  -4      114.31      141.87     40.24 o 
  10   6  -4      266.18      322.77     65.03 o 
  12   6  -4      255.32      303.55     72.07 o 
  14   6  -4      641.70      570.92     75.10 o 
  16   6  -4     9849.36     9422.22    191.59 o 
  18   6  -4     4240.74     3926.41    135.44 o 
  20   6  -4      817.94      760.31     94.44 o 
  22   6  -4     1509.85     1557.56    124.58 o 
  24   6  -4      307.98      319.08     67.22 o 
  26   6  -4        6.58       52.58     73.28 o 
 -19   7  -4     2044.04     1990.51    199.05 o 
 -17   7  -4     6157.27     7195.69    293.60 o 
 -15   7  -4     2418.65     2756.85    213.98 o 
 -13   7  -4     5627.67     6230.29    248.81 o 
 -11   7  -4     3947.25     4170.11    228.91 o 
  -9   7  -4       51.56      102.51     52.43 o 
  -7   7  -4     2065.19     2114.74    106.38 o 
  -5   7  -4    17698.72    18527.88    641.94 o 
  -3   7  -4    19048.59    19839.49    982.81 o 
  -1   7  -4    10646.01    11172.79    446.63 o 
   1   7  -4    15174.51    16224.19    181.71 o 
   3   7  -4     5612.10     5943.86    243.45 o 
   5   7  -4      605.39      731.08     68.55 o 
   7   7  -4     5277.67     5383.68    227.39 o 
   9   7  -4    20515.43    21124.49   1139.57 o 
  11   7  -4    16866.96    16722.82    617.06 o 
  13   7  -4     5055.73     4859.04    216.47 o 
  15   7  -4     2918.97     2805.74    130.19 o 
  17   7  -4      318.56      253.67     72.07 o 
  19   7  -4      336.30      268.72     80.93 o 
  21   7  -4     1359.32     1314.05    119.48 o 
  23   7  -4     5140.67     5266.44    186.39 o 
  25   7  -4     5940.97     6333.02    168.24 o 
  27   7  -4      475.78      413.03    189.10 o 
 -18   8  -4      914.58      840.99    194.07 o 
 -16   8  -4       29.05       59.72    124.41 o 
 -14   8  -4      530.50      512.56    169.19 o 
 -12   8  -4     6512.73     6399.48    283.65 o 
 -10   8  -4     5888.86     5961.57    243.84 o 
  -8   8  -4       35.40       94.55     94.55 o 
  -6   8  -4     2516.58     2746.90    209.00 o 
  -4   8  -4     3913.42     4045.71    199.05 o 
  -2   8  -4      537.96      537.44    119.43 o 
   0   8  -4     5283.34     5799.94    134.99 o 
   2   8  -4     5773.56     6259.64    136.06 o 
   4   8  -4    12846.86    13587.21    204.03 o 
   6   8  -4     5867.99     5679.59    136.02 o 
   8   8  -4     5738.50     5726.36    266.23 o 
  10   8  -4     2639.40     2583.28    124.35 o 
  12   8  -4       90.63      103.47     48.79 o 
  14   8  -4     3081.24     3061.14    143.11 o 
  16   8  -4     6635.28     6872.41    216.47 o 
  18   8  -4     8842.40     8909.72    243.84 o 
  20   8  -4     4141.72     4286.10    199.05 o 
  22   8  -4     2512.13     2228.43    165.27 o 
  24   8  -4      679.20      603.13    100.42 o 
 -17   9  -4      331.81      248.81    149.29 o 
 -15   9  -4       96.18      184.12    134.36 o 
 -13   9  -4      513.89      482.70    144.31 o 
 -11   9  -4      652.55      627.01    169.19 o 
  -9   9  -4       28.38       99.53    114.45 o 
  -7   9  -4      576.49      527.48    159.24 o 
  -5   9  -4     1182.10     1154.49    144.31 o 
  -3   9  -4      774.97      622.03    119.43 o 
  -1   9  -4      463.49      328.43     89.57 o 
   1   9  -4      506.19      598.08     91.28 o 
   3   9  -4     1858.56     1848.59    101.32 o 
   5   9  -4       63.16      108.93     63.04 o 
   7   9  -4      404.90      419.87     62.52 o 
   9   9  -4     3122.66     3179.71    139.34 o 
  11   9  -4      310.89      281.34    119.43 o 
  13   9  -4     1686.66     1566.53    134.36 o 
  15   9  -4     1641.31     1660.98    113.19 o 
  17   9  -4      618.91      729.12    103.76 o 
  19   9  -4      491.33      529.56     93.90 o 
  21   9  -4      592.68      388.81    104.86 o 
  23   9  -4      213.27      131.78     94.81 o 
 -14  10  -4      743.59      831.04    194.07 o 
 -12  10  -4      772.45      721.56    164.22 o 
 -10  10  -4      296.39      218.96    139.34 o 
  -8  10  -4     1051.58     1059.95    194.07 o 
  -6  10  -4     1403.70     1318.71    199.05 o 
  -4  10  -4      578.59      572.27    164.22 o 
  -2  10  -4       76.37      139.34    104.50 o 
   0  10  -4      343.16      398.10    139.34 o 
   2  10  -4     1358.63     1400.28    196.56 o 
   4  10  -4     1982.03     1809.19    164.22 o 
   6  10  -4      347.21      255.86    121.92 o 
   8  10  -4     1482.10     1469.12    115.96 o 
  10  10  -4      451.32      553.42    103.40 o 
  12  10  -4      505.36      465.14    100.24 o 
  14  10  -4     1115.76     1070.13    110.46 o 
  16  10  -4     1971.05     2000.90    151.59 o 
  18  10  -4     6647.84     6628.93    370.73 o 
  20  10  -4     4957.37     5145.85    196.67 o 
  22  10  -4      621.13      328.43    134.36 o 
 -11  11  -4     2220.52     2134.82    233.88 o 
  -9  11  -4      216.03      418.01    169.19 o 
  -7  11  -4      693.24      676.77    218.96 o 
  -5  11  -4     5995.41     6001.38    303.55 o 
  -3  11  -4     4227.11     4190.02    243.84 o 
  -1  11  -4     5112.38     4538.36    258.77 o 
   1  11  -4     5615.90     5493.80    258.77 o 
   3  11  -4     3179.00     3097.64    353.32 o 
   5  11  -4       49.33      124.41     99.53 o 
   7  11  -4     2237.47     2097.36    129.62 o 
   9  11  -4     2649.16     2631.71    233.88 o 
  11  11  -4     9040.71     9196.45    445.38 o 
  13  11  -4     2941.14     3245.35    160.83 o 
  15  11  -4     1435.43     1404.69    136.69 o 
  17  11  -4      440.38      372.76    114.32 o 
  -8  12  -4     2815.80     2363.73    213.98 o 
  -6  12  -4     2995.56     3100.22    258.77 o 
  -4  12  -4      897.16      781.27    174.17 o 
  -2  12  -4      273.59      204.03    144.31 o 
   0  12  -4     2136.10     2040.27    209.00 o 
   2  12  -4     6078.25     5844.47    552.37 o 
   4  12  -4     7486.30     7922.22    298.58 o 
   6  12  -4     5367.63     5752.57    278.67 o 
   8  12  -4     5114.30     5115.61    273.69 o 
  10  12  -4     1356.03     1281.41    114.45 o 
  12  12  -4      168.78      116.11     77.72 o 
  14  12  -4     3385.46     2945.95    238.86 o 
  -5  13  -4      132.48      149.29    119.43 o 
  -3  13  -4      202.63      283.65    164.22 o 
  -1  13  -4      224.62      288.62    144.31 o 
   1  13  -4      772.22      607.10    144.31 o 
   5  13  -4      855.58     1074.87    209.00 o 
   0  14  -4     1150.36     1094.78    204.03 o 
 -25   1  -3      357.31      351.83    117.84 o 
 -23   1  -3      109.13      157.58     93.26 o 
 -21   1  -3     1521.96     1522.74    174.17 o 
 -19   1  -3     4306.88     4199.97    238.86 o 
 -17   1  -3    15033.93    13475.74    323.46 o 
 -15   1  -3     4684.03     4055.66    189.10 o 
 -13   1  -3     1067.15     1074.87    104.50 o 
 -11   1  -3      507.78      544.09     56.09 o 
  -9   1  -3      920.20      976.85     58.59 o 
  -7   1  -3     1813.25     1779.76     56.09 o 
  -5   1  -3    13369.55    13306.08    134.36 o 
  -3   1  -3    60529.75    57440.97   1480.44 o 
  -1   1  -3    23502.86    23169.51    189.10 o 
   1   1  -3     6016.42     6407.75    472.75 o 
   3   1  -3      596.30      659.38     57.23 o 
   5   1  -3     8396.25     7390.45    465.49 o 
   7   1  -3    11946.61     9760.10    549.88 o 
   9   1  -3    21091.32    17328.92    350.83 o 
  11   1  -3    45970.84    41269.59   1820.70 o 
  13   1  -3     7570.30     6666.13    259.90 o 
  15   1  -3      269.07      259.73     43.99 o 
  17   1  -3      736.41      736.52     57.77 o 
  19   1  -3     1475.72     1336.95     98.34 o 
  21   1  -3    12065.35    11696.96    211.13 o 
  23   1  -3    10895.39    10455.18    228.64 o 
  25   1  -3     3574.79     3914.88    172.31 o 
  27   1  -3     2643.23     2545.90    161.75 o 
  29   1  -3      166.84      201.69    139.34 o 
 -24   2  -3     4306.59     4010.87    258.77 o 
 -22   2  -3     1842.80     1841.22    209.00 o 
 -20   2  -3     2546.61     2284.11    199.05 o 
 -18   2  -3      398.24      318.48    114.45 o 
 -16   2  -3      317.45      213.98     94.55 o 
 -14   2  -3      489.53      514.58     74.64 o 
 -12   2  -3    19632.68    19936.62   2316.45 o 
 -10   2  -3    36839.28    33759.41   3961.11 o 
  -8   2  -3    37355.30    37426.69   2473.65 o 
  -6   2  -3    13385.92    12304.68    763.96 o 
  -4   2  -3     2354.11     2271.70    149.29 o 
  -2   2  -3     6120.03     5679.71    281.16 o 
   0   2  -3    29434.21    30906.20   1878.54 o 
   2   2  -3    82735.91    88150.78   5349.49 o 
   4   2  -3   500087.97   456834.00  28752.89 o 
   6   2  -3   107298.45   101953.83    403.08 o 
   8   2  -3    11837.46    10997.16    151.78 o 
  10   2  -3      940.66      895.20     59.51 o 
  12   2  -3     9718.84     9209.38    773.81 o 
  14   2  -3    27506.96    25955.38    756.33 o 
  16   2  -3    27947.95    26270.12    981.82 o 
  18   2  -3    32467.77    32213.40   1363.40 o 
  20   2  -3    14986.06    16041.33    505.02 o 
  22   2  -3      846.36      892.81    105.39 o 
  24   2  -3      432.45      528.93    106.93 o 
  26   2  -3     1161.67     1066.81    140.75 o 
  28   2  -3     2911.52     3047.72    196.56 o 
 -25   3  -3       91.46      169.19    139.34 o 
 -23   3  -3       36.71      169.19    129.38 o 
 -21   3  -3      558.19      656.87    149.29 o 
 -19   3  -3     2497.95     2224.39    209.00 o 
 -17   3  -3     2010.39     1691.93    164.22 o 
 -15   3  -3     9272.69     9116.82    786.25 o 
 -13   3  -3     8333.59     8227.10   1012.67 o 
 -11   3  -3      216.74      206.60     53.78 o 
  -9   3  -3     1399.60     1400.16     52.35 o 
  -7   3  -3      729.00      873.46     76.86 o 
  -5   3  -3    12177.36    12530.12    636.96 o 
  -3   3  -3    43729.67    44576.33    197.22 o 
  -1   3  -3    12906.67    14308.48    126.89 o 
   1   3  -3     2692.16     3048.60    116.94 o 
   3   3  -3      661.26      743.28     35.83 o 
   5   3  -3     1400.36     1262.42     45.34 o 
   7   3  -3     1717.26     1753.08     42.64 o 
   9   3  -3     1094.30      835.61     89.57 o 
  11   3  -3     2302.66     1929.16     89.57 o 
  13   3  -3     1432.09     1164.28     74.64 o 
  15   3  -3      131.49      148.29     60.90 o 
  17   3  -3      369.77      342.81     92.06 o 
  19   3  -3     1269.78     1259.80     92.47 o 
  21   3  -3     2058.11     2058.73     90.76 o 
  23   3  -3     2106.97     1958.24    137.23 o 
  25   3  -3     1938.70     1845.07    151.59 o 
  27   3  -3      213.10      233.88     95.54 o 
 -24   4  -3       99.13      104.50     94.55 o 
 -22   4  -3      125.52      194.07    139.34 o 
 -20   4  -3       14.99       89.57    124.41 o 
 -18   4  -3      481.65      283.65    104.50 o 
 -16   4  -3      534.07      441.04     84.60 o 
 -14   4  -3      566.89      455.99     77.13 o 
 -12   4  -3     1840.42     1825.95    206.52 o 
 -10   4  -3     1840.42     1884.70     98.53 o 
  -8   4  -3      317.94      306.39     59.82 o 
  -6   4  -3     2640.49     2965.28     83.57 o 
  -4   4  -3      726.11      765.81     57.97 o 
  -2   4  -3     1973.52     2141.01     63.04 o 
   0   4  -3      993.40     1062.23     61.63 o 
   2   4  -3     1111.27     1212.89     85.31 o 
   4   4  -3    10352.83    10996.01    508.53 o 
   6   4  -3    13254.03    14067.09    373.97 o 
   8   4  -3      122.67      111.97     25.26 o 
  10   4  -3      651.54      674.36     55.97 o 
  12   4  -3      151.04      215.29     66.58 o 
  14   4  -3     3969.26     3929.08    281.16 o 
  16   4  -3      107.67      104.50     57.07 o 
  18   4  -3     1333.44     1515.54    174.17 o 
  20   4  -3      234.07      208.03     71.56 o 
  22   4  -3       50.87       20.90     54.17 o 
  24   4  -3       81.81        8.96     78.65 o 
  26   4  -3      732.68      650.99    126.89 o 
  28   4  -3      185.28      182.21     79.16 o 
 -23   5  -3       49.97       99.53    119.43 o 
 -21   5  -3      929.18      636.96    154.26 o 
 -19   5  -3     7140.88     7026.49    263.74 o 
 -17   5  -3     7612.96     8097.59    726.54 o 
 -15   5  -3    16582.00    16123.95   1094.78 o 
 -13   5  -3     9717.67     9819.85    893.24 o 
 -11   5  -3     1030.98     1042.86     93.20 o 
  -9   5  -3     2240.98     2422.38     99.87 o 
  -7   5  -3    10302.84    10494.91    150.62 o 
  -5   5  -3    24294.52    25667.59    204.41 o 
  -3   5  -3    55172.39    59110.21   2114.91 o 
  -1   5  -3    34976.61    38591.54    589.69 o 
   1   5  -3     9095.61    10405.81    120.76 o 
   3   5  -3      202.38      173.97     31.67 o 
   5   5  -3      147.90       95.92     31.34 o 
   7   5  -3     9590.96     8870.27    185.92 o 
   9   5  -3    12782.54    11960.32    108.53 o 
  11   5  -3    19634.98    19267.28    207.25 o 
  13   5  -3    12774.67    11963.21    422.98 o 
  15   5  -3     1485.70     1373.28     93.20 o 
  17   5  -3      722.31      751.39     87.76 o 
  19   5  -3     1099.94      914.40     89.57 o 
  21   5  -3     4318.56     4303.40    154.71 o 
  23   5  -3     2511.27     2481.36    190.44 o 
  25   5  -3     4217.94     4132.37    174.15 o 
  27   5  -3     2950.78     2847.67    163.37 o 
 -22   6  -3     3875.00     4045.71    268.72 o 
 -20   6  -3     3597.68     3632.68    243.84 o 
 -18   6  -3      534.22      490.93     96.72 o 
 -16   6  -3      484.83      480.65     86.16 o 
 -14   6  -3     4703.01     4869.50    151.18 o 
 -12   6  -3     5788.98     5812.35    380.68 o 
 -10   6  -3    17660.24    18432.73    517.53 o 
  -8   6  -3    25572.97    26014.99    291.11 o 
  -6   6  -3    11416.08    11833.80    165.78 o 
  -4   6  -3     2591.83     2571.18    241.35 o 
  -2   6  -3      182.08      197.77     54.46 o 
   0   6  -3    17181.02    18427.18    742.44 o 
   2   6  -3    43328.69    46228.52   1657.75 o 
   4   6  -3    24929.20    25938.09    887.77 o 
   6   6  -3    47162.20    46486.46    254.28 o 
   8   6  -3     9378.16     9366.46    126.89 o 
  10   6  -3       84.70       54.16     42.30 o 
  12   6  -3     1652.61     1680.13    104.86 o 
  14   6  -3     8348.59     7830.05    171.99 o 
  16   6  -3    39527.41    38524.16   2192.05 o 
  18   6  -3    10431.26    10120.14    584.71 o 
  20   6  -3     3804.42     3878.53    236.37 o 
  22   6  -3      885.02      865.91    115.48 o 
  24   6  -3      104.16      112.69     84.23 o 
  26   6  -3      400.83      275.41    108.53 o 
 -19   7  -3      152.82      194.07    154.26 o 
 -17   7  -3      818.16      688.95    119.43 o 
 -15   7  -3       27.95       44.08     73.64 o 
 -13   7  -3       61.39       29.86     48.79 o 
 -11   7  -3       41.57       37.51     45.34 o 
  -9   7  -3      331.69      321.41     70.38 o 
  -7   7  -3     2969.75     3034.99    118.33 o 
  -5   7  -3      537.82      462.60     65.03 o 
  -3   7  -3      425.67      422.41     73.65 o 
  -1   7  -3     1171.81     1120.07     79.11 o 
   1   7  -3      411.90      483.89     65.36 o 
   3   7  -3     1243.28     1267.83     78.29 o 
   5   7  -3     1068.68     1126.21     69.67 o 
   7   7  -3     2282.51     2300.72    110.65 o 
   9   7  -3     5598.13     5562.12    353.32 o 
  11   7  -3    10476.19    10408.17    186.39 o 
  13   7  -3     2659.24     2660.38    121.05 o 
  15   7  -3      107.99      114.28     48.79 o 
  17   7  -3      289.69      420.31    121.92 o 
  19   7  -3      408.19      367.63     83.60 o 
  21   7  -3     1227.90      935.02    107.28 o 
  23   7  -3     1943.55     1865.19    143.75 o 
  25   7  -3      686.62      832.51    126.09 o 
 -20   8  -3      232.25      169.19     99.53 o 
 -18   8  -3      103.99       84.60     94.55 o 
 -16   8  -3      159.83       84.60    124.41 o 
 -14   8  -3      455.48      398.10    149.29 o 
 -12   8  -3      278.39      290.74     76.10 o 
 -10   8  -3      373.04      304.57     77.72 o 
  -8   8  -3     1045.91      993.53     94.44 o 
  -6   8  -3     5572.31     5826.15    283.65 o 
  -4   8  -3      271.27      288.37     68.55 o 
  -2   8  -3       97.06       87.08     34.66 o 
   0   8  -3      594.76      527.83     57.63 o 
   2   8  -3     9498.76     9748.87    484.83 o 
   4   8  -3     5226.49     5518.58    207.58 o 
   6   8  -3     3116.16     2992.32    157.54 o 
   8   8  -3     1173.95     1141.52     89.68 o 
  10   8  -3     1128.31     1112.38    103.40 o 
  12   8  -3      760.97      844.64    119.43 o 
  14   8  -3     2684.76     2604.52    128.11 o 
  16   8  -3      941.23      952.67    101.86 o 
  18   8  -3     1386.01     1246.61    119.53 o 
  20   8  -3      500.35      411.35    113.99 o 
  22   8  -3      225.61      216.47     98.53 o 
  24   8  -3      653.74      511.41    116.90 o 
 -19   9  -3     3307.00     3607.80    298.58 o 
 -17   9  -3     2527.02     2746.90    258.77 o 
 -15   9  -3     2356.27     2433.40    243.84 o 
 -13   9  -3     2367.55     2428.42    218.96 o 
 -11   9  -3      287.69      253.79    104.50 o 
  -9   9  -3      928.09     1134.59    179.15 o 
  -7   9  -3     7409.39     7578.86    268.72 o 
  -5   9  -3    21288.64    22122.18    607.11 o 
  -3   9  -3    13685.24    14448.74    910.66 o 
  -1   9  -3    16956.13    17316.37    796.20 o 
   1   9  -3     1956.41     1869.40     84.49 o 
   3   9  -3       88.94       73.41     31.98 o 
   5   9  -3     2441.66     2512.18    135.75 o 
   7   9  -3    14148.13    14095.15    850.94 o 
   9   9  -3    29150.52    29660.29   1025.11 o 
  11   9  -3    18689.23    19371.18    654.38 o 
  13   9  -3     9223.78     9135.11    370.73 o 
  15   9  -3     3038.68     2961.20    146.00 o 
  17   9  -3       74.70       58.84     70.11 o 
  19   9  -3      780.44      645.34    109.80 o 
  21   9  -3     4238.99     4179.00    187.58 o 
  23   9  -3     8881.92     9335.11    592.18 o 
 -16  10  -3      434.70      487.67    154.26 o 
 -14  10  -3     2211.49     2005.44    218.96 o 
 -12  10  -3     3976.65     4050.68    253.79 o 
 -10  10  -3     9189.07     9285.72    328.43 o 
  -8  10  -3     8700.22     8554.21    328.43 o 
  -6  10  -3     4404.10     4279.59    258.77 o 
  -4  10  -3     2018.90     1781.50    169.19 o 
  -2  10  -3      450.25      408.05    119.43 o 
   0  10  -3     5956.57     6558.24    373.22 o 
   2  10  -3    10885.61    10474.27    187.64 o 
   4  10  -3    10086.53    10193.28    456.10 o 
   6  10  -3     3413.85     3477.26    246.33 o 
   8  10  -3      330.40      205.84     54.24 o 
  10  10  -3      761.84      803.50    102.78 o 
  12  10  -3     1140.13     1194.31    120.76 o 
  14  10  -3     6932.92     7141.99    246.33 o 
  16  10  -3     4690.79     4538.73    204.03 o 
  18  10  -3     4761.61     5140.55    194.70 o 
  20  10  -3     1673.53     1318.71    209.00 o 
 -13  11  -3        9.75       64.69    134.36 o 
 -11  11  -3      178.17      184.12    129.38 o 
  -9  11  -3      656.62      666.82    179.15 o 
  -7  11  -3      240.57      119.43    109.48 o 
  -5  11  -3      377.08      189.10    109.48 o 
  -3  11  -3     1648.27     1477.95    164.22 o 
  -1  11  -3     2281.06     1995.48    204.03 o 
   1  11  -3      507.88      417.30     92.80 o 
   3  11  -3      817.29      840.40     84.85 o 
   5  11  -3      490.37      472.88    102.01 o 
   7  11  -3     1253.00     1139.32    206.52 o 
   9  11  -3     2196.28     2134.72    258.77 o 
  11  11  -3     1631.84     1458.16    258.77 o 
  13  11  -3      235.93      273.69     90.83 o 
  15  11  -3      247.75      248.81    144.31 o 
  17  11  -3      563.00      537.44    184.12 o 
 -10  12  -3     3402.58     3747.13    318.48 o 
  -8  12  -3      650.00      532.46    189.10 o 
  -6  12  -3     1592.04     1731.74    223.93 o 
  -4  12  -3      733.79      542.41    154.26 o 
  -2  12  -3      932.53      850.94    179.15 o 
   0  12  -3      873.73      865.87    179.15 o 
   2  12  -3     5702.61     5492.23    398.10 o 
   4  12  -3     3222.57     3373.91    228.91 o 
   6  12  -3     3107.26     2883.12    370.73 o 
   8  12  -3      729.69      661.84    154.26 o 
  10  12  -3      243.33      189.10     99.53 o 
  12  12  -3     1033.26      816.11    179.15 o 
  14  12  -3     1925.72     1572.50    218.96 o 
  -5  13  -3     6265.80     5986.45    338.39 o 
  -3  13  -3    10482.32    10126.71    368.24 o 
  -1  13  -3     7050.72     6489.06    323.46 o 
   1  13  -3     3033.85     2741.92    223.93 o 
   7  13  -3     3796.02     3563.01    243.84 o 
   9  13  -3     7883.81     7499.24    318.48 o 
  11  13  -3     6573.64     5697.83    298.58 o 
   0  14  -3      641.00      452.84    179.15 o 
 -26   0  -2     1682.55     1657.10    253.79 o 
 -24   0  -2     3649.92     3757.08    288.62 o 
 -22   0  -2     4580.77     4772.24    278.67 o 
 -20   0  -2     2111.29     1881.03    179.15 o 
 -12   0  -2    26768.57    27702.89    243.84 o 
 -10   0  -2    49730.23    54883.29    313.50 o 
  -8   0  -2    13891.39    14142.56    159.24 o 
  -6   0  -2     6454.56     6518.91    109.48 o 
  -4   0  -2     1239.32     1219.19     59.72 o 
  -2   0  -2    12390.02    12047.55    114.45 o 
   6   0  -2    44770.64    33823.71    204.03 o 
   8   0  -2     1124.70     1035.06     69.67 o 
  10   0  -2     3618.48     3589.28    308.53 o 
  12   0  -2     9526.53     9464.43    502.60 o 
  14   0  -2     3821.71     3552.13    350.83 o 
  16   0  -2    22867.07    23492.54   1463.02 o 
  18   0  -2    19228.88    18312.67    338.39 o 
  20   0  -2     8557.97     8041.65    263.74 o 
  22   0  -2     1293.48     1209.23    179.15 o 
  24   0  -2      744.24      925.59    199.05 o 
  26   0  -2     2553.67     2612.54    228.91 o 
  28   0  -2     1969.18     2189.56    233.88 o 
 -25   1  -2       17.96      163.74    108.40 o 
 -23   1  -2       76.22       70.66     66.25 o 
 -21   1  -2     2214.80     2144.77    218.96 o 
 -19   1  -2     4494.46     3806.85    194.07 o 
 -17   1  -2    14692.04    13893.75    313.50 o 
 -15   1  -2     5230.69     4767.27    213.98 o 
 -13   1  -2     3449.76     3402.32    375.71 o 
 -11   1  -2      175.29      155.76     27.11 o 
  -9   1  -2     3275.90     3377.94     63.33 o 
  -7   1  -2    12829.26    13274.24    199.05 o 
  -5   1  -2    48342.76    49143.30    783.76 o 
  -3   1  -2    71089.04    67143.97   2515.50 o 
  -1   1  -2     9883.53     9738.56    109.48 o 
   3   1  -2     1111.86     1293.83     54.74 o 
   5   1  -2     9148.89     8248.36    206.52 o 
   7   1  -2    34905.02    29800.44   2007.92 o 
   9   1  -2     5765.42     4951.82    542.41 o 
  11   1  -2    28072.26    25818.18   1271.75 o 
  13   1  -2    20236.56    19862.43    862.60 o 
  15   1  -2      928.14      926.16     64.65 o 
  17   1  -2     1039.00      953.14     62.76 o 
  19   1  -2     1763.27     1604.39    116.90 o 
  21   1  -2     2939.96     2657.78    126.53 o 
  23   1  -2     2122.27     2098.97    130.05 o 
  25   1  -2      787.48      745.99    119.48 o 
  27   1  -2      784.37      739.21    126.89 o 
 -24   2  -2      327.16      388.15    129.38 o 
 -22   2  -2       75.60       94.55     89.57 o 
 -20   2  -2       93.27       89.57    104.50 o 
 -18   2  -2      212.63      243.84    114.45 o 
 -16   2  -2      149.24      164.22     94.55 o 
 -14   2  -2     2154.63     2036.04    139.34 o 
 -12   2  -2     2321.50     2461.52    271.21 o 
 -10   2  -2     5023.52     5235.91    255.49 o 
  -8   2  -2     6299.07     6813.65    469.44 o 
  -6   2  -2      848.51      849.60     36.68 o 
  -4   2  -2      503.07      508.94     41.79 o 
  -2   2  -2     1405.23     1340.33     48.79 o 
   0   2  -2     2564.73     2722.27    211.49 o 
   2   2  -2    20882.76    22081.01   1032.58 o 
   4   2  -2    40830.58    41219.38   1898.45 o 
   6   2  -2     1312.81     1277.84     50.93 o 
   8   2  -2     2109.24     2206.82    164.22 o 
  10   2  -2      735.37      779.72     64.69 o 
  12   2  -2        0.34       39.22     29.75 o 
  14   2  -2      141.44      123.07     39.58 o 
  16   2  -2     4115.19     3847.24    358.29 o 
  18   2  -2     1305.45     1303.04     73.36 o 
  20   2  -2     2952.45     2612.84    124.35 o 
  22   2  -2      212.69      160.69     83.57 o 
  24   2  -2       47.70       63.50     98.35 o 
  26   2  -2      241.91      233.42    111.12 o 
  28   2  -2      141.90      168.18     98.50 o 
 -25   3  -2       84.84      139.34    144.31 o 
 -23   3  -2      121.06      134.36    114.45 o 
 -21   3  -2      758.52      821.08    174.17 o 
 -19   3  -2    12384.82    11375.75    328.43 o 
 -17   3  -2    16772.12    15635.44    333.41 o 
 -15   3  -2     2563.13     2450.43    293.60 o 
 -13   3  -2     2598.35     2518.19    418.01 o 
 -11   3  -2      106.32       94.98     37.67 o 
  -9   3  -2     1812.11     1674.09    102.53 o 
  -7   3  -2     1351.14     1113.95     94.55 o 
  -5   3  -2    27495.66    27537.36    437.91 o 
  -3   3  -2    27906.30    27411.18   1721.79 o 
  -1   3  -2    40440.26    42856.19    970.37 o 
   1   3  -2     1786.35     1987.81     66.32 o 
   3   3  -2     7725.57     7720.99    292.33 o 
   5   3  -2    16177.43    15862.01    298.54 o 
   7   3  -2    11257.47    10739.42    117.84 o 
   9   3  -2    20667.53    19794.32    671.80 o 
  11   3  -2    33606.17    32770.86   2328.89 o 
  13   3  -2    11874.13    11237.74   1097.27 o 
  15   3  -2     2524.50     2595.13    105.56 o 
  17   3  -2      565.93      579.93     99.53 o 
  19   3  -2     8118.11     8258.72    709.12 o 
  21   3  -2     1880.35     1874.10    112.14 o 
  23   3  -2     2277.94     2440.14    149.27 o 
  25   3  -2     4428.78     4449.64    179.04 o 
  27   3  -2      992.48     1197.41    136.31 o 
 -24   4  -2     4688.08     5339.54    293.60 o 
 -22   4  -2     3846.24     4110.40    238.86 o 
 -20   4  -2     2180.62     2154.72    204.03 o 
 -18   4  -2      564.92      557.34    114.45 o 
 -16   4  -2     3602.32     3527.46    179.15 o 
 -14   4  -2    13522.72    13831.75   1246.56 o 
 -12   4  -2    15266.54    15037.45    696.68 o 
 -10   4  -2    35842.81    37480.73   2085.06 o 
  -8   4  -2     9580.09     8901.47    450.35 o 
  -6   4  -2     3671.65     3741.61     91.28 o 
  -4   4  -2      112.33      259.95     53.78 o 
  -2   4  -2     6327.00     6388.08    179.15 o 
   0   4  -2    24869.28    25814.17    950.98 o 
   2   4  -2    13215.31    13882.47    538.70 o 
   4   4  -2     2373.11     2265.58    112.05 o 
   6   4  -2     3681.72     3062.64     58.48 o 
   8   4  -2      930.22      877.24     36.08 o 
  10   4  -2     1899.75     1863.05     99.53 o 
  12   4  -2     5326.53     5111.25    296.09 o 
  14   4  -2     7597.85     6706.51    345.85 o 
  16   4  -2      324.52      379.48     75.59 o 
  18   4  -2     2989.02     3059.35    119.64 o 
  20   4  -2     3887.24     4007.73    209.00 o 
  22   4  -2      757.04      778.94    108.53 o 
  24   4  -2      528.47      286.59    194.07 o 
  26   4  -2     1602.73     1596.81    133.16 o 
  28   4  -2     2560.46     2542.87    194.07 o 
 -23   5  -2      287.32      248.81    119.43 o 
 -21   5  -2     1991.41     1716.81    189.10 o 
 -19   5  -2     2043.04     1985.53    179.15 o 
 -17   5  -2     4545.45     4656.06    199.05 o 
 -15   5  -2     3176.69     3065.16    128.40 o 
 -13   5  -2     1063.45     1108.67     96.84 o 
 -11   5  -2      565.72      658.42     87.76 o 
  -9   5  -2     5456.13     5812.06    133.80 o 
  -7   5  -2    17432.52    18889.34    191.17 o 
  -5   5  -2    13775.64    14804.54    408.05 o 
  -3   5  -2     5428.94     5316.43    164.22 o 
  -1   5  -2    13306.84    14886.73    345.85 o 
   1   5  -2     4293.47     4559.70    163.76 o 
   3   5  -2      715.96      720.88     40.47 o 
   5   5  -2     3881.17     3731.80    124.23 o 
   7   5  -2    19095.91    19178.35    474.99 o 
   9   5  -2     5183.50     4674.10    150.98 o 
  11   5  -2     3140.52     2896.24    101.32 o 
  13   5  -2      254.36      210.79     68.55 o 
  15   5  -2      649.21      562.35     72.89 o 
  17   5  -2      240.00      239.36    116.94 o 
  19   5  -2      516.05      475.21     71.56 o 
  21   5  -2     2837.31     2893.21    216.47 o 
  23   5  -2     2856.77     2718.65    156.75 o 
  25   5  -2      302.15      272.21     94.80 o 
  27   5  -2      729.90      755.08    120.76 o 
 -24   6  -2      464.89      169.19    109.48 o 
 -22   6  -2      932.23      875.82    129.38 o 
 -20   6  -2      540.36      522.51    144.31 o 
 -18   6  -2      405.44      373.28     79.09 o 
 -16   6  -2     2511.85     2605.31    121.36 o 
 -14   6  -2     4817.37     4783.59    291.11 o 
 -12   6  -2    13917.10    14129.71    246.33 o 
 -10   6  -2    15603.95    16412.22    211.82 o 
  -8   6  -2     5773.35     5849.36    135.16 o 
  -6   6  -2     2413.54     2372.20     92.80 o 
  -4   6  -2      688.27      697.52     68.01 o 
  -2   6  -2     2693.82     2971.31    169.19 o 
   0   6  -2    10658.27    11674.43    525.05 o 
   2   6  -2     2416.35     2446.50     73.26 o 
   4   6  -2     5212.58     5988.63    216.92 o 
   6   6  -2     4819.20     4453.83    101.63 o 
   8   6  -2      496.05      554.94     43.45 o 
  10   6  -2      158.64      156.61     59.72 o 
  12   6  -2     2303.59     2331.34    105.39 o 
  14   6  -2     3921.90     3886.18    131.64 o 
  16   6  -2     2444.76     2335.24    113.35 o 
  18   6  -2      155.07      121.24     54.24 o 
  20   6  -2      863.11      912.91    107.28 o 
  22   6  -2      216.90      267.20     78.89 o 
  24   6  -2       11.75       66.75     69.03 o 
  26   6  -2      396.83      405.57    109.08 o 
 -23   7  -2      669.93      651.89    149.29 o 
 -21   7  -2     1773.16     1522.74    189.10 o 
 -19   7  -2     2075.96     2056.52    263.74 o 
 -17   7  -2     5587.70     5617.43    383.17 o 
 -15   7  -2     8924.15     9129.38    233.88 o 
 -13   7  -2      880.80      830.00     98.34 o 
 -11   7  -2      184.11      203.64     69.67 o 
  -9   7  -2     3627.27     3831.37    131.64 o 
  -7   7  -2    15904.55    16503.80    791.23 o 
  -5   7  -2     4065.20     4020.78    174.17 o 
  -3   7  -2    10256.70    10335.69    559.83 o 
  -1   7  -2     9357.08     9171.76    427.37 o 
   1   7  -2     2653.73     2734.83     75.42 o 
   3   7  -2      617.46      653.76     54.00 o 
   5   7  -2     9899.32    10275.19    469.74 o 
   7   7  -2    14910.80    14839.83    408.32 o 
   9   7  -2    17417.19    18586.98   1099.76 o 
  11   7  -2     2402.25     2369.99    100.42 o 
  13   7  -2    10812.05    10665.60    189.62 o 
  15   7  -2     1202.64     1247.09    105.22 o 
  17   7  -2     1399.84     1310.88    109.80 o 
  19   7  -2     3501.73     3598.55    241.35 o 
  21   7  -2     5644.08     5810.32    559.83 o 
  23   7  -2     3550.78     3651.31    172.31 o 
  25   7  -2     1641.32     1445.15    176.66 o 
 -20   8  -2      839.07      706.44    111.94 o 
 -18   8  -2      329.39      301.26     90.68 o 
 -16   8  -2      225.68      267.09     94.44 o 
 -14   8  -2     1835.82     2028.90    159.24 o 
 -12   8  -2     6857.04     7204.85    184.11 o 
 -10   8  -2     3948.48     3849.39    131.50 o 
  -8   8  -2     9434.20     9425.10    338.39 o 
  -6   8  -2     2165.89     2272.14    113.58 o 
  -4   8  -2       66.68       52.79     39.44 o 
  -2   8  -2     4957.82     5125.00    136.06 o 
   0   8  -2    13650.03    13596.69    527.20 o 
   2   8  -2     9359.43     9006.56    143.21 o 
   4   8  -2    14278.48    14616.96    504.22 o 
   6   8  -2    15034.31    14273.52    182.94 o 
   8   8  -2     3599.13     3447.26    121.80 o 
  10   8  -2      318.73      237.46     64.69 o 
  12   8  -2     2739.40     2862.08    129.62 o 
  14   8  -2     8395.83     8423.12    192.00 o 
  16   8  -2     7322.81     7411.45    194.07 o 
  18   8  -2     8206.10     8439.10    258.77 o 
  20   8  -2     3371.66     3234.19    206.52 o 
  22   8  -2     1173.70     1163.81    140.22 o 
  24   8  -2       29.87       68.08     78.07 o 
 -19   9  -2      750.39      572.27    189.10 o 
 -17   9  -2      716.06      617.06    139.34 o 
 -15   9  -2      771.71      750.67    119.48 o 
 -13   9  -2      792.19      784.54    109.80 o 
 -11   9  -2     1071.17     1073.38    110.80 o 
  -9   9  -2     2275.40     2239.65    119.48 o 
  -7   9  -2      408.47      560.01     99.16 o 
  -5   9  -2     5944.30     6094.89    171.68 o 
  -3   9  -2     4386.02     4675.03    291.11 o 
  -1   9  -2     1113.88     1219.20     96.72 o 
   1   9  -2     1056.51      934.01     58.99 o 
   3   9  -2     1833.38     1905.26    122.82 o 
   5   9  -2     1108.80     1132.17     66.54 o 
   7   9  -2      378.51      242.22     75.59 o 
   9   9  -2      824.55      714.00    151.78 o 
  11   9  -2     1509.00     1327.15     97.04 o 
  13   9  -2      270.78      251.30     73.89 o 
  15   9  -2      452.24      624.94    115.96 o 
  17   9  -2       47.89      102.01     80.02 o 
  19   9  -2      794.43      710.99    119.48 o 
  21   9  -2      125.68       74.64    129.38 o 
 -16  10  -2      146.43      104.50    129.38 o 
 -14  10  -2      951.03      766.35    159.24 o 
 -12  10  -2     3295.52     3244.53    228.91 o 
 -10  10  -2     3770.32     3737.18    228.91 o 
  -8  10  -2     9412.90    10037.84    495.14 o 
  -6  10  -2      341.80      344.84     90.21 o 
  -4  10  -2     1899.20     1933.73    201.54 o 
  -2  10  -2     4621.57     4718.66    365.76 o 
   0  10  -2     2769.11     2614.42    152.92 o 
   2  10  -2     4336.39     4326.99    280.12 o 
   4  10  -2     7359.72     7277.00    379.24 o 
   6  10  -2     3819.56     3520.77    133.57 o 
   8  10  -2      482.87      468.89     86.08 o 
  10  10  -2      611.17      625.72     91.49 o 
  12  10  -2      273.97      229.49     75.59 o 
  14  10  -2     3658.45     3583.84    246.33 o 
  16  10  -2      852.11      696.68    179.15 o 
  18  10  -2     1318.61     1443.12    223.93 o 
  20  10  -2     2011.90     1637.19    228.91 o 
 -13  11  -2     1468.03     1373.45    204.03 o 
 -11  11  -2       41.57       94.55    109.48 o 
  -9  11  -2     2458.78     2368.70    238.86 o 
  -7  11  -2     4151.35     3851.63    258.77 o 
  -5  11  -2     5744.86     5230.06    258.77 o 
  -3  11  -2     7333.62     6777.68    273.69 o 
  -1  11  -2     6157.38     6102.91    579.74 o 
   1  11  -2     1882.48     1756.09    101.01 o 
   3  11  -2       62.72       71.89     44.92 o 
   5  11  -2     3246.79     3148.40    445.38 o 
   7  11  -2     5976.49     5943.66    335.90 o 
   9  11  -2     3496.03     3558.03    238.86 o 
  11  11  -2     7018.20     6956.83    303.55 o 
  13  11  -2     3564.20     3140.03    238.86 o 
  15  11  -2      279.79      124.41    129.38 o 
  17  11  -2      685.44      517.53    164.22 o 
 -10  12  -2     3105.42     3135.05    278.67 o 
  -8  12  -2     1402.09     1472.98    204.03 o 
  -6  12  -2     1363.94     1144.54    213.98 o 
  -4  12  -2      344.60      258.77    124.41 o 
  -2  12  -2     2198.26     1836.24    204.03 o 
   0  12  -2     3563.76     3130.07    238.86 o 
   2  12  -2     5124.48     4369.17    228.91 o 
   4  12  -2     2695.94     2284.11    194.07 o 
   6  12  -2     2604.11     2060.18    184.12 o 
   8  12  -2      525.88      298.58    119.43 o 
  10  12  -2      433.44      338.39    149.29 o 
  12  12  -2     1913.20     1771.55    223.93 o 
  14  12  -2     1296.59     1244.07    209.00 o 
  -7  13  -2      893.14      920.61    189.10 o 
  -5  13  -2      526.09      631.99    199.05 o 
  -3  13  -2      573.46      587.20    179.15 o 
  -1  13  -2     1437.47     1184.35    189.10 o 
   1  13  -2     1143.60      945.49    154.26 o 
   7  13  -2       88.23        9.95    119.43 o 
   9  13  -2      155.76      169.19    129.38 o 
  11  13  -2       53.44       19.91    144.31 o 
  -2  14  -2      513.69      567.29    179.15 o 
   8  14  -2      114.25      348.34    159.24 o 
 -25   1  -1       77.66      102.11     91.92 o 
 -23   1  -1      497.23      355.80     99.16 o 
 -21   1  -1     1765.98     1821.31    184.12 o 
 -19   1  -1      427.05      413.03    124.41 o 
 -17   1  -1     1901.86     1632.22    159.24 o 
 -15   1  -1     4206.23     3936.23    179.15 o 
 -13   1  -1      339.62      313.41     52.25 o 
 -11   1  -1     4829.58     5382.91    265.41 o 
  -9   1  -1    26333.06    28084.33   1847.75 o 
  -7   1  -1    24910.84    23897.43   1724.52 o 
  -5   1  -1    13678.82    13275.55   1487.90 o 
  -3   1  -1    15956.60    14407.64   1487.90 o 
   5   1  -1    32765.81    29580.01   3005.67 o 
   7   1  -1    57521.14    52153.12   6272.59 o 
   9   1  -1    54389.33    52163.71   2806.22 o 
  11   1  -1     4885.19     4704.49    227.09 o 
  13   1  -1     2556.92     2481.87     82.41 o 
  15   1  -1      477.33      508.55     52.94 o 
  17   1  -1     6945.86     6655.37    371.14 o 
  19   1  -1     5346.68     4937.20    146.00 o 
  21   1  -1     3058.37     2852.92    138.16 o 
  23   1  -1     4636.36     4235.30    165.78 o 
  25   1  -1      433.71      287.63     82.81 o 
  27   1  -1        4.49      125.14     90.21 o 
 -26   2  -1     5632.85     6086.80    226.94 o 
 -24   2  -1     2948.78     3299.27    253.79 o 
 -22   2  -1     2337.95     2104.96    209.00 o 
 -20   2  -1      564.24      572.27    154.26 o 
 -18   2  -1     3215.23     2851.40    184.12 o 
 -16   2  -1    13143.15    11654.42    278.67 o 
 -14   2  -1    14786.51    14323.98   1244.07 o 
 -12   2  -1    14991.56    15423.45   1724.28 o 
 -10   2  -1     3703.04     3254.67    139.62 o 
  -8   2  -1     6114.42     6041.82    344.69 o 
  -6   2  -1      704.60      787.83     47.41 o 
  -4   2  -1     4127.24     4178.57     68.55 o 
  -2   2  -1    24600.81    24142.90    539.92 o 
   0   2  -1    17253.89    17980.22   1224.16 o 
   2   2  -1    33215.37    34173.65   2172.14 o 
   4   2  -1    11294.70    11180.95     94.81 o 
   6   2  -1     8945.59     8047.17    380.68 o 
   8   2  -1     1133.07     1026.97    109.48 o 
  10   2  -1    12543.46    11606.49   1079.85 o 
  12   2  -1    13674.14    12001.63   1336.13 o 
  14   2  -1    25415.76    24376.96   2236.83 o 
  16   2  -1    18687.99    17587.64   1448.09 o 
  18   2  -1     4547.14     4464.99    340.87 o 
  20   2  -1      277.71      194.21     65.03 o 
  22   2  -1      455.20      480.16    101.86 o 
  24   2  -1     3212.11     3334.10    171.45 o 
  26   2  -1     4483.12     4620.42    191.75 o 
  28   2  -1     2008.14     2119.89    263.74 o 
 -25   3  -1        6.83      124.41    124.41 o 
 -23   3  -1     1912.44     1826.29    228.91 o 
 -21   3  -1      660.21      627.01    114.45 o 
 -19   3  -1    11295.03    11236.42    323.46 o 
 -17   3  -1     6638.48     5837.16    209.00 o 
 -15   3  -1     1093.13     1022.30    159.24 o 
 -13   3  -1      680.32      634.24     70.11 o 
 -11   3  -1      979.72      961.16    139.34 o 
  -9   3  -1     6294.90     6073.38    164.83 o 
  -7   3  -1     8212.55     8208.29    258.77 o 
  -5   3  -1     4467.52     4519.77     80.02 o 
  -3   3  -1    24444.20    24316.23    798.69 o 
  -1   3  -1     7736.89     7683.01    161.61 o 
   1   3  -1     2161.60     2079.75     68.95 o 
   3   3  -1     2624.48     2671.06     67.52 o 
   5   3  -1    13858.76    12793.70    278.67 o 
   7   3  -1     7064.83     6323.74    338.39 o 
   9   3  -1    26041.52    24457.05   1739.21 o 
  11   3  -1    10846.89    10134.46   1015.16 o 
  13   3  -1     1726.11     1564.18    131.87 o 
  15   3  -1      146.32      137.38     57.98 o 
  17   3  -1     1336.42     1258.26    199.05 o 
  19   3  -1     2697.03     2651.29    146.80 o 
  21   3  -1    11736.46    10927.89    308.53 o 
  23   3  -1     4545.30     4417.22    176.66 o 
  25   3  -1     1563.76     1408.55    146.66 o 
  27   3  -1      352.59      245.29     83.57 o 
 -24   4  -1      178.17      184.12    114.45 o 
 -22   4  -1       81.68      139.34    129.38 o 
 -20   4  -1       33.94      189.10    129.38 o 
 -18   4  -1      138.62      179.15     99.53 o 
 -16   4  -1      702.71      736.12     89.68 o 
 -14   4  -1      116.61       78.70     42.89 o 
 -12   4  -1     1469.71     1478.87     95.57 o 
 -10   4  -1     2043.23     2324.49     83.57 o 
  -8   4  -1      232.26      223.00     55.97 o 
  -6   4  -1      152.01      137.52     37.32 o 
  -4   4  -1     1195.11     1140.76     57.34 o 
  -2   4  -1      775.43      661.58     51.55 o 
   0   4  -1     8262.00     8494.24    369.19 o 
   2   4  -1     1788.39     1823.35     66.80 o 
   4   4  -1      562.53      595.83     32.87 o 
   6   4  -1      511.33      536.16     34.05 o 
   8   4  -1      522.16      470.20     43.88 o 
  10   4  -1     4092.07     4084.54    216.47 o 
  12   4  -1     3108.42     3168.81    228.91 o 
  14   4  -1     5999.47     5766.86    505.09 o 
  16   4  -1     1176.58      965.55     94.55 o 
  18   4  -1     5783.94     5469.29    674.28 o 
  20   4  -1      258.23      207.01     61.50 o 
  22   4  -1       34.98      104.50    104.50 o 
  24   4  -1      815.36      724.05    115.80 o 
  26   4  -1      503.15      475.51    110.80 o 
 -25   5  -1      179.48      129.38    149.29 o 
 -23   5  -1     1858.43     1716.81    218.96 o 
 -21   5  -1     6506.64     6518.91    273.69 o 
 -19   5  -1     4018.44     3881.49    194.07 o 
 -17   5  -1     9668.92     9843.20    512.56 o 
 -15   5  -1     6597.12     6776.07    189.10 o 
 -13   5  -1      461.76      499.85     75.59 o 
 -11   5  -1     2712.47     2809.16    119.48 o 
  -9   5  -1     5882.92     5501.69    129.62 o 
  -7   5  -1    32710.84    33625.25    235.44 o 
  -5   5  -1    28531.44    29564.08    938.03 o 
  -3   5  -1    13501.05    13506.38    159.24 o 
  -1   5  -1    12013.94    12579.10    505.66 o 
   1   5  -1      957.08      970.89     39.90 o 
   3   5  -1     3663.74     3630.08    158.74 o 
   5   5  -1    15682.72    14093.95    328.43 o 
   7   5  -1     5982.94     5225.46    137.32 o 
   9   5  -1     7054.52     6814.11    126.09 o 
  11   5  -1    10426.81     9952.25    306.04 o 
  13   5  -1      185.69      118.01     47.77 o 
  15   5  -1      381.53      241.47     70.11 o 
  17   5  -1      986.93      989.65    156.75 o 
  19   5  -1     4852.80     4629.74    263.74 o 
  21   5  -1    11876.16    12456.53    840.99 o 
  23   5  -1     3898.02     4109.82    181.63 o 
  25   5  -1      920.32      759.08    189.10 o 
  27   5  -1       51.76       49.76    114.45 o 
 -24   6  -1     2120.21     2483.16    253.79 o 
 -22   6  -1     1888.34     1856.15    218.96 o 
 -20   6  -1       34.21        4.98    104.50 o 
 -18   6  -1     1525.68     1430.95    118.25 o 
 -16   6  -1     7683.91     7921.77    410.54 o 
 -14   6  -1     8774.00     9428.53    221.44 o 
 -12   6  -1     2844.21     3175.81    129.62 o 
 -10   6  -1    14571.41    15108.04    207.52 o 
  -8   6  -1     5602.90     5406.40    135.16 o 
  -6   6  -1       35.94       82.37     50.93 o 
  -4   6  -1     5221.95     4749.14     91.91 o 
  -2   6  -1    17265.78    17702.94    654.34 o 
   0   6  -1    30924.26    31734.09   1503.32 o 
   2   6  -1     5220.03     4625.86    168.79 o 
   4   6  -1    14879.09    15064.83    540.85 o 
   6   6  -1     4034.87     3871.71     93.90 o 
   8   6  -1       15.44       70.04     47.41 o 
  10   6  -1     2406.84     2347.91     92.80 o 
  12   6  -1     9809.19     9084.08    378.20 o 
  14   6  -1    16767.96    16456.96   1077.36 o 
  16   6  -1    10379.23    10480.24    816.11 o 
  18   6  -1     3724.88     3893.31    348.34 o 
  20   6  -1      572.59      514.19    106.99 o 
  22   6  -1      742.87      741.46    103.99 o 
  24   6  -1     1231.22     1310.08    115.96 o 
  26   6  -1     2446.02     2338.85    223.93 o 
 -23   7  -1      874.80      681.75    179.15 o 
 -21   7  -1      162.28        9.95     99.53 o 
 -19   7  -1      149.38      105.65     68.01 o 
 -17   7  -1       70.85      133.61     70.11 o 
 -15   7  -1      513.98      471.67     79.11 o 
 -13   7  -1       14.60       47.71     57.07 o 
 -11   7  -1      525.74      553.82     80.70 o 
  -9   7  -1      528.47      637.21     79.11 o 
  -7   7  -1     1608.65     1631.87     96.72 o 
  -5   7  -1      754.51      816.47     85.73 o 
  -3   7  -1     2813.26     2727.62    124.41 o 
  -1   7  -1     2194.79     2173.47    108.46 o 
   1   7  -1      326.58      397.63     45.62 o 
   3   7  -1     6201.43     6482.46    293.05 o 
   5   7  -1     5290.16     5366.22    234.15 o 
   7   7  -1     6519.57     6433.74    133.80 o 
   9   7  -1     6549.57     6461.94    455.33 o 
  11   7  -1     2681.33     2566.16    113.99 o 
  13   7  -1     5677.60     5694.95    181.63 o 
  15   7  -1      682.82      754.81     83.63 o 
  17   7  -1     1786.45     1673.56    110.47 o 
  19   7  -1     2635.00     2491.67    147.05 o 
  21   7  -1     1424.16     1289.55    139.34 o 
  23   7  -1     1010.20     1005.73    117.52 o 
  25   7  -1      239.62      271.33    110.46 o 
 -22   8  -1      511.98      472.75    169.19 o 
 -20   8  -1       30.02       82.87     91.28 o 
 -18   8  -1      148.84      155.89     89.67 o 
 -16   8  -1      925.66      893.66    117.52 o 
 -14   8  -1     1404.62     1415.65    113.35 o 
 -12   8  -1     2663.26     2642.92    133.57 o 
 -10   8  -1     1859.95     1698.22    111.94 o 
  -8   8  -1      371.38      320.69     79.11 o 
  -6   8  -1       38.80       62.85     45.11 o 
  -4   8  -1     1206.36     1215.56    159.24 o 
  -2   8  -1     2767.96     2821.25    132.47 o 
   0   8  -1     4220.71     4017.17    175.26 o 
   2   8  -1     1394.16     1379.31     83.32 o 
   4   8  -1     4768.04     4742.28    219.79 o 
   6   8  -1     2622.80     2650.31    134.41 o 
   8   8  -1      763.37      830.65    109.48 o 
  10   8  -1      388.85      366.36     73.64 o 
  12   8  -1     8607.55     8670.08    256.28 o 
  14   8  -1     9781.64     9789.42    204.74 o 
  16   8  -1     6176.76     6322.82    178.14 o 
  18   8  -1     1904.76     1888.73    120.48 o 
  20   8  -1     1142.20     1089.63    123.99 o 
  22   8  -1      284.31      442.89    164.22 o 
  24   8  -1      551.95      811.13    169.19 o 
 -21   9  -1     1937.08     2014.82    161.86 o 
 -19   9  -1     1598.14     1733.02    150.55 o 
 -17   9  -1     4879.67     5252.30    184.02 o 
 -15   9  -1     1935.74     1912.15    130.24 o 
 -13   9  -1      457.01      326.14     90.68 o 
 -11   9  -1     1349.82     1181.98    112.44 o 
  -9   9  -1    15321.93    15900.72    525.00 o 
  -7   9  -1     4810.12     5052.44    221.44 o 
  -5   9  -1     7148.88     7582.46    629.50 o 
  -3   9  -1    15887.77    16387.21    791.23 o 
  -1   9  -1     5833.12     5881.53    194.65 o 
   1   9  -1      175.63      266.11     52.73 o 
   3   9  -1     5303.58     5628.11    186.75 o 
   5   9  -1    10008.47    10020.80    418.75 o 
   7   9  -1    22546.61    23135.35   1669.54 o 
   9   9  -1     3756.91     3958.45    189.10 o 
  11   9  -1     5198.27     5197.15    161.34 o 
  13   9  -1     2304.18     2344.31    181.63 o 
  15   9  -1       63.87       69.67     63.34 o 
  17   9  -1     1836.99     1801.41    218.96 o 
  19   9  -1     6246.36     7016.54    323.46 o 
  21   9  -1     3433.05     3727.23    268.72 o 
 -18  10  -1      746.10      686.73    154.26 o 
 -16  10  -1     2701.22     2527.33    151.59 o 
 -14  10  -1     5443.15     5261.40    271.21 o 
 -12  10  -1     1447.89     1477.08    123.01 o 
 -10  10  -1     2190.90     2305.09    231.40 o 
  -8  10  -1     2569.79     2566.75    281.16 o 
  -6  10  -1      221.11      185.78     77.72 o 
  -4  10  -1     3822.56     3841.38    148.03 o 
  -2  10  -1     5533.13     5317.14    199.05 o 
   0  10  -1     9089.60     9156.66    340.46 o 
   2  10  -1     5714.58     5678.73    244.21 o 
   4  10  -1     7676.67     7586.61    347.64 o 
   6  10  -1     4050.60     3990.90    360.78 o 
   8  10  -1       18.78       58.72     49.69 o 
  10  10  -1     4174.39     4015.85    228.91 o 
  12  10  -1     4894.61     4861.82    268.72 o 
  14  10  -1     3003.33     3095.24    228.91 o 
  16  10  -1     2158.86     1890.98    209.00 o 
  18  10  -1      460.36      388.15    139.34 o 
 -15  11  -1      868.83      915.63    189.10 o 
 -13  11  -1      115.03       69.67    144.31 o 
 -11  11  -1      721.08      761.95    115.80 o 
  -9  11  -1     1006.97     1108.83    133.80 o 
  -7  11  -1      753.47      706.95    116.12 o 
  -5  11  -1      273.49      216.18     89.67 o 
  -3  11  -1      170.49      121.92     59.82 o 
  -1  11  -1      914.77      845.28     96.72 o 
   1  11  -1      826.26      747.72     93.20 o 
   3  11  -1      574.69      401.94     69.33 o 
   5  11  -1     4128.32     4199.97    228.91 o 
   7  11  -1      872.71      890.75    174.17 o 
   9  11  -1     1184.96     1069.90    174.17 o 
  11  11  -1     1382.09     1049.99    184.12 o 
  13  11  -1      718.65      577.25    154.26 o 
  15  11  -1      335.96      218.96    164.22 o 
  17  11  -1      233.14      233.88    144.31 o 
 -12  12  -1     1158.29      940.52    184.12 o 
 -10  12  -1     1055.61      925.59    199.05 o 
  -8  12  -1      238.62       84.60    129.38 o 
  -6  12  -1      250.07      388.15    184.12 o 
  -4  12  -1      241.10      256.33     79.97 o 
  -2  12  -1     3372.98     3090.69    236.37 o 
   0  12  -1     3362.75     3281.16    189.10 o 
   2  12  -1     1313.30     1288.60    126.89 o 
   4  12  -1     1538.40     1317.10    117.84 o 
   6  12  -1      683.59      582.22    124.41 o 
   8  12  -1      999.26     1049.99    189.10 o 
  10  12  -1      411.16      427.96    154.26 o 
  12  12  -1     3250.32     3090.26    258.77 o 
  14  12  -1     2799.22     2647.38    253.79 o 
  -7  13  -1     6729.70     6633.37    318.48 o 
  -5  13  -1     3961.76     4175.09    273.69 o 
  -3  13  -1     2186.94     1866.10    218.96 o 
  -1  13  -1     1469.32      995.25    169.19 o 
   5  13  -1     1438.80     1239.09    169.19 o 
   7  13  -1     3616.58     3219.65    218.96 o 
   9  13  -1     4216.80     4309.45    293.60 o 
  11  13  -1     1346.11     1259.00    189.10 o 
  -4  14  -1      250.04      223.93    139.34 o 
 -26   0   0      671.19      567.29    169.19 o 
 -24   0   0     3210.42     3030.55    228.91 o 
 -22   0   0      748.54      676.77    174.17 o 
 -20   0   0      619.47      597.15    134.36 o 
 -18   0   0      199.29      169.19     59.72 o 
 -12   0   0    40469.55    43154.21    248.81 o 
 -10   0   0    37244.09    38546.19    213.98 o 
  -8   0   0     7429.90     7942.13     94.55 o 
  -6   0   0     7744.50     7713.22     84.60 o 
   6   0   0     7481.99     7359.90     89.57 o 
   8   0   0     7100.67     7240.47    104.50 o 
  10   0   0    37143.74    38919.41    238.86 o 
  12   0   0    40361.56    40703.85   2931.02 o 
  14   0   0    51258.64    50941.90   3378.89 o 
  16   0   0    31858.97    31041.97    393.13 o 
  18   0   0      467.17      492.65    129.38 o 
  20   0   0      587.48      507.58    114.45 o 
  22   0   0      796.97      622.03    149.29 o 
  24   0   0     2768.63     2926.05    248.81 o 
  26   0   0     1189.11     1164.45    189.10 o 
 -27   1   0       63.13       62.16    101.63 o 
 -25   1   0      550.05      540.04    103.99 o 
 -23   1   0     1777.91     1843.57    142.22 o 
 -21   1   0     8556.95     8061.56    278.67 o 
 -19   1   0     5249.31     4747.36    223.93 o 
 -17   1   0     4189.50     3627.70    184.12 o 
 -15   1   0      891.07      860.89    119.43 o 
 -13   1   0      482.62      501.70     51.85 o 
 -11   1   0     1660.34     2112.75     60.33 o 
  -9   1   0     6494.45     6017.57    452.84 o 
  -7   1   0    42047.58    38921.67   3799.38 o 
  -5   1   0    12912.45    12820.21   1097.27 o 
   5   1   0    10069.56     9426.45   1022.62 o 
   7   1   0    41932.09    36815.75   4625.44 o 
   9   1   0     6033.68     5419.06    307.33 o 
  11   1   0     2039.20     2451.38    158.80 o 
  13   1   0      404.39      397.83     34.87 o 
  15   1   0      809.49      774.26     94.55 o 
  17   1   0     3360.40     3072.86    119.64 o 
  19   1   0     6345.01     5779.83    165.27 o 
  21   1   0     8074.08     7626.61    203.27 o 
  23   1   0     1853.55     1707.47    118.33 o 
  25   1   0      638.92      574.85    107.28 o 
  27   1   0       64.96      160.22     88.44 o 
 -26   2   0       17.17       58.87     92.01 o 
 -24   2   0      149.64      169.19    134.36 o 
 -22   2   0      514.71      467.77    169.19 o 
 -20   2   0      194.15      184.12     99.53 o 
 -18   2   0     1668.86     1487.90    154.26 o 
 -16   2   0     1410.17     1486.06    119.43 o 
 -14   2   0     2635.15     2862.77    373.22 o 
 -12   2   0     1628.57     1705.89    166.71 o 
 -10   2   0      588.51      647.06     57.07 o 
  -8   2   0      379.63      335.81     45.34 o 
  -6   2   0      520.33      504.49     36.82 o 
  -4   2   0     1606.08     1695.04     52.78 o 
  -2   2   0    25465.76    26137.26   1241.58 o 
   2   2   0    25381.70    26082.88   1716.81 o 
   4   2   0     1493.36     1527.92     48.89 o 
   6   2   0      589.31      568.97     64.69 o 
   8   2   0      428.85      429.21     62.20 o 
  10   2   0      605.96      594.84     92.06 o 
  12   2   0     1683.47     1753.05    246.33 o 
  14   2   0     2695.12     2711.19    373.22 o 
  16   2   0     1357.24     1289.69     89.26 o 
  18   2   0     1704.50     1548.95    149.29 o 
  20   2   0      213.27      189.10     89.57 o 
  22   2   0      533.10      504.81     96.84 o 
  24   2   0      158.33       90.82     70.11 o 
  26   2   0        9.54       47.63     95.54 o 
 -27   3   0       14.95       49.76    119.43 o 
 -25   3   0      535.44      457.82    184.12 o 
 -23   3   0     5919.27     6066.07    288.62 o 
 -21   3   0     7198.10     7499.24    273.69 o 
 -19   3   0    10074.68     9698.75    308.53 o 
 -17   3   0     9495.51     9904.09    447.86 o 
 -15   3   0     1025.89     1055.03     99.53 o 
 -13   3   0       29.70       52.25     38.71 o 
 -11   3   0     1408.57     1266.20     77.13 o 
  -9   3   0    20662.81    20698.12    768.83 o 
  -7   3   0    78499.77    79511.25   1517.76 o 
  -5   3   0    18386.68    18214.49    320.97 o 
  -3   3   0     2559.47     2705.13    121.92 o 
  -1   3   0      553.07      635.47     31.34 o 
   1   3   0      377.06      389.88     20.76 o 
   3   3   0     2029.86     2015.00     75.42 o 
   5   3   0    17272.18    16226.25    221.44 o 
   7   3   0    81640.94    76390.90   5643.09 o 
   9   3   0    20002.47    18320.96   1744.18 o 
  11   3   0     1988.56     1871.83    161.73 o 
  13   3   0       32.02       63.45     40.49 o 
  15   3   0     1123.04     1088.55     85.73 o 
  17   3   0     9898.22     9738.00    873.34 o 
  19   3   0     8723.55     8238.69    704.14 o 
  21   3   0     7474.00     7325.07    273.69 o 
  23   3   0     6350.17     6378.16    193.44 o 
  25   3   0      595.54      449.74    106.93 o 
  27   3   0        9.79       39.81    144.31 o 
 -26   4   0     3505.94     4229.83    288.62 o 
 -24   4   0     3562.94     3796.89    293.60 o 
 -22   4   0      588.43      557.34    184.12 o 
 -20   4   0       59.83      169.19    119.43 o 
 -18   4   0     1276.41     1190.08     95.01 o 
 -16   4   0     7275.74     7503.11    674.28 o 
 -14   4   0    29175.49    29849.39   1838.73 o 
 -12   4   0    28919.95    28514.50   1281.39 o 
 -10   4   0    11702.30    11342.62    174.17 o 
  -8   4   0     4110.66     4041.03     95.01 o 
  -6   4   0      202.65      225.21     50.21 o 
  -4   4   0    22632.63    21300.05    251.30 o 
  -2   4   0    82827.70    83967.38   3645.90 o 
   0   4   0    33796.70    33663.96   1439.40 o 
   2   4   0    88568.20    88955.52   4019.40 o 
   4   4   0    21500.86    20495.42    680.73 o 
   6   4   0      181.00      153.16     46.63 o 
   8   4   0     4109.31     3922.55     94.81 o 
  10   4   0    11366.45    10272.62    741.46 o 
  12   4   0    30411.21    28163.11   2883.75 o 
  14   4   0    29178.50    27433.90   3142.51 o 
  16   4   0     6795.88     6540.22    547.39 o 
  18   4   0     1694.03     1587.48    100.24 o 
  20   4   0       48.14       77.32     68.01 o 
  22   4   0      556.24      413.03    114.45 o 
  24   4   0     3417.30     3312.37    156.55 o 
  26   4   0     3461.42     3645.12    175.94 o 
 -25   5   0       48.53      114.45    169.19 o 
 -23   5   0       87.51      174.17    149.29 o 
 -21   5   0      552.53      527.48    164.22 o 
 -19   5   0     1827.71     1806.29    144.31 o 
 -17   5   0     2027.45     2091.93    113.35 o 
 -15   5   0      201.45      296.26     75.10 o 
 -13   5   0      342.32      374.77     70.11 o 
 -11   5   0     1241.56     1129.85     82.63 o 
  -9   5   0      935.46     1054.55    111.97 o 
  -7   5   0     8055.45     8351.96    373.22 o 
  -5   5   0     3498.01     3323.48     99.53 o 
  -3   5   0      291.82      267.09     34.92 o 
  -1   5   0     1115.65     1128.10     42.84 o 
   1   5   0     1107.14     1123.42     48.29 o 
   3   5   0      251.27      234.53     30.85 o 
   5   5   0     4886.22     5008.14    134.36 o 
   7   5   0     7739.29     7810.68    122.55 o 
   9   5   0      338.99      400.98     54.24 o 
  11   5   0     1231.90     1069.57     80.99 o 
  13   5   0      301.46      254.75     48.89 o 
  15   5   0      307.40      268.79     64.46 o 
  17   5   0     1657.56     1438.22    171.68 o 
  19   5   0     1858.27     1623.36    159.24 o 
  21   5   0      323.83      221.81     82.63 o 
  23   5   0       83.01       94.55    124.41 o 
  25   5   0       50.31      164.22    119.43 o 
 -24   6   0      173.14      119.43    134.36 o 
 -22   6   0      589.23      617.06    169.19 o 
 -20   6   0      373.56      314.88    100.42 o 
 -18   6   0      297.04      251.63     80.70 o 
 -16   6   0      813.76      635.08     82.63 o 
 -14   6   0      255.75      189.26     53.78 o 
 -12   6   0      544.69      488.05     72.07 o 
 -10   6   0     1237.14     1228.72     95.57 o 
  -8   6   0      465.24      517.53     71.66 o 
  -6   6   0      749.23      766.47     75.04 o 
  -4   6   0      235.20      252.03     36.57 o 
  -2   6   0     3781.52     4112.84    164.48 o 
   0   6   0       68.73      103.22     33.48 o 
   2   6   0     3136.51     3339.76    131.44 o 
   4   6   0      511.04      528.39     40.87 o 
   6   6   0      902.34      954.75     67.18 o 
   8   6   0      528.87      480.38     72.16 o 
  10   6   0     1198.48     1181.92     75.10 o 
  12   6   0      198.24      174.25     72.16 o 
  14   6   0      636.32      570.78     76.46 o 
  16   6   0     1007.52      931.97    114.45 o 
  18   6   0      217.91      208.16     82.63 o 
  20   6   0      487.47      377.24     88.28 o 
  22   6   0      603.96      633.92    136.85 o 
  24   6   0      266.61      159.24    124.41 o 
 -23   7   0     3619.19     3110.17    248.81 o 
 -21   7   0     2922.94     3044.14    186.61 o 
 -19   7   0     7536.01     7701.30    286.14 o 
 -17   7   0     3852.05     3974.65    375.71 o 
 -15   7   0      803.34      850.97     99.87 o 
 -13   7   0     1026.05     1034.63     94.55 o 
 -11   7   0     6181.06     6137.89    156.55 o 
  -9   7   0    18720.24    19515.78    415.52 o 
  -7   7   0    15711.91    15983.28    863.38 o 
  -5   7   0    27671.81    27973.67   1286.37 o 
  -3   7   0     9647.17     9362.93    321.98 o 
  -1   7   0      784.65      726.19     50.35 o 
   1   7   0      735.04      734.76     48.61 o 
   3   7   0     9746.31     9939.26    425.21 o 
   5   7   0    28876.58    30121.91   1184.52 o 
   7   7   0    16128.28    16222.89    639.45 o 
   9   7   0    19916.16    19918.45    216.80 o 
  11   7   0     5891.27     5726.04    136.69 o 
  13   7   0     1145.20     1150.93     95.54 o 
  15   7   0      832.65      886.94     95.57 o 
  17   7   0     3909.92     3840.46    256.28 o 
  19   7   0     7420.69     7611.20    432.94 o 
  21   7   0     3573.59     3528.18    228.91 o 
  23   7   0     3879.12     4175.09    273.69 o 
 -22   8   0      407.17      209.00    124.41 o 
 -20   8   0      214.84      169.29     83.63 o 
 -18   8   0     1877.18     1890.00    133.57 o 
 -16   8   0     4662.74     4847.05    166.89 o 
 -14   8   0     7552.38     7894.37    195.27 o 
 -12   8   0    31052.46    32825.30    350.83 o 
 -10   8   0    12626.71    12717.70    699.17 o 
  -8   8   0     1557.50     1482.10    104.86 o 
  -6   8   0      605.66      561.43     87.76 o 
  -4   8   0     6456.52     6669.03    325.95 o 
  -2   8   0    29776.21    30332.60   1154.68 o 
   0   8   0    30172.82    31450.68   1618.25 o 
   2   8   0    30000.43    31798.47   1373.32 o 
   4   8   0     6179.43     6124.30    255.70 o 
   6   8   0      663.07      655.52     68.01 o 
   8   8   0     1827.33     1720.92    102.01 o 
  10   8   0    13508.26    13697.93    296.09 o 
  12   8   0    29327.68    29395.76    292.51 o 
  14   8   0     6784.17     6791.93    174.44 o 
  16   8   0     5499.59     5264.89    248.81 o 
  18   8   0     1707.66     1890.98    213.98 o 
  20   8   0      193.62      184.12    114.45 o 
  22   8   0      548.43      622.03    194.07 o 
 -21   9   0     1110.88     1206.73    133.80 o 
 -19   9   0      611.02      762.54    146.80 o 
 -17   9   0      143.33      136.45     62.52 o 
 -15   9   0       34.15       22.10     75.59 o 
 -13   9   0      763.06      750.63     83.60 o 
 -11   9   0      506.25      517.22     98.34 o 
  -9   9   0      232.92      301.06     77.41 o 
  -7   9   0      631.33      633.68     86.08 o 
  -5   9   0     5819.41     6095.66    298.58 o 
  -3   9   0     1470.40     1347.74    176.66 o 
  -1   9   0     1083.23     1241.84     75.25 o 
   1   9   0     1247.15     1270.03     59.58 o 
   3   9   0     1602.28     1563.46     67.67 o 
   5   9   0     4987.87     5118.60    297.22 o 
   7   9   0      498.84      444.64     71.56 o 
   9   9   0      306.61      298.58    109.48 o 
  11   9   0      424.57      507.58    154.26 o 
  13   9   0      716.47      597.15    129.38 o 
  15   9   0       38.30       59.72    114.45 o 
  17   9   0       63.20       49.76    124.41 o 
  19   9   0      483.47      442.89    184.12 o 
  21   9   0      900.20     1069.90    209.00 o 
 -20  10   0      117.00       39.81    129.38 o 
 -18  10   0      193.73      140.24     95.57 o 
 -16  10   0      432.73      385.09     86.08 o 
 -14  10   0     2227.77     2167.13    143.11 o 
 -12  10   0     2369.40     2192.17    140.62 o 
 -10  10   0     4624.54     4745.44    266.23 o 
  -8  10   0      924.54      890.05    111.12 o 
  -6  10   0      684.11      729.58     96.72 o 
  -4  10   0     2360.95     2230.76    154.26 o 
  -2  10   0     9488.52     9560.94    741.46 o 
   0  10   0     6311.38     6514.55    344.05 o 
   2  10   0     9284.87     8889.80    489.62 o 
   4  10   0     2031.57     1950.53    136.85 o 
   6  10   0      691.60      577.25    109.48 o 
   8  10   0      887.84      905.68    144.31 o 
  10  10   0     5047.55     4379.12    209.00 o 
  12  10   0     2344.43     2030.32    179.15 o 
  14  10   0     2101.78     1801.41    213.98 o 
  16  10   0      289.40      313.51    134.36 o 
  18  10   0      256.43      298.58    179.15 o 
 -17  11   0     2766.17     2642.40    233.88 o 
 -15  11   0      585.24      410.54    103.40 o 
 -13  11   0      375.77      300.46     80.02 o 
 -11  11   0     3045.59     3134.48    168.90 o 
  -9  11   0     9401.74     9583.01    539.93 o 
  -7  11   0    15616.17    16275.49    631.99 o 
  -5  11   0    19085.74    19183.38   1132.10 o 
  -3  11   0     4967.72     4947.45    180.99 o 
  -1  11   0     1221.83     1068.56     94.23 o 
   1  11   0     1295.71     1253.36    106.38 o 
   3  11   0     5593.79     5354.44    435.42 o 
   5  11   0    18845.61    18173.34    383.17 o 
   7  11   0    14117.43    13878.82    348.34 o 
   9  11   0    10947.25     9818.18    338.39 o 
  11  11   0     3204.07     3085.29    238.86 o 
  13  11   0      347.81      308.53    164.22 o 
  15  11   0      400.93      457.82    199.05 o 
 -12  12   0     1418.15     1259.00    143.75 o 
 -10  12   0     2171.72     2158.00    184.12 o 
  -8  12   0     1037.36     1162.54    136.69 o 
  -6  12   0      941.74      850.62    115.80 o 
  -4  12   0     1431.38     1278.72    144.31 o 
  -2  12   0     1447.55     1467.33    131.92 o 
   0  12   0     1648.95     1622.26    204.03 o 
   2  12   0     2261.90     2408.51    199.05 o 
   4  12   0      846.19      755.13    119.43 o 
   6  12   0      761.60      811.13    139.34 o 
   8  12   0     1058.92      836.01    174.17 o 
  10  12   0     1728.05     1413.26    199.05 o 
  12  12   0     1121.43      811.13    144.31 o 
  -9  13   0      114.87       -4.98    228.91 o 
  -7  13   0      573.26      333.41    154.26 o 
  -5  13   0      198.49      103.45     99.87 o 
  -3  13   0      144.14      109.48    104.50 o 
  -1  13   0      364.26      447.86    159.24 o 
   1  13   0      280.14      393.13    154.26 o 
   3  13   0      185.47      134.36    134.36 o 
   5  13   0      155.54      184.12    109.48 o 
   7  13   0      523.75      378.20    179.15 o 
   9  13   0       47.57       54.74    109.48 o 
 -27   1   1        5.60       75.66     86.16 o 
 -25   1   1      533.69      441.66    106.93 o 
 -23   1   1     4547.39     4357.71    175.83 o 
 -21   1   1     2451.86     2478.18    209.00 o 
 -19   1   1     4977.05     4777.22    228.91 o 
 -17   1   1     6635.77     6036.22    228.91 o 
 -15   1   1      546.12      512.23     94.55 o 
 -13   1   1     2338.99     2221.82    176.66 o 
 -11   1   1     6519.08     6451.37    572.27 o 
  -9   1   1    54086.40    51690.17   3781.97 o 
  -7   1   1    59349.16    55315.41   2873.79 o 
  -5   1   1    29610.96    27487.62    935.54 o 
   3   1   1    18132.10    17810.07    139.34 o 
   5   1   1    13059.32    12301.59   1385.89 o 
   7   1   1    24532.46    24126.53   1400.09 o 
   9   1   1    26793.19    27650.51   1580.54 o 
  11   1   1     4656.08     4829.34    262.18 o 
  13   1   1      432.37      512.60     82.11 o 
  15   1   1     4040.92     4091.97    614.57 o 
  17   1   1      973.31      656.87     99.53 o 
  19   1   1      979.14     1121.35    110.80 o 
  21   1   1     1362.38     1343.79    121.36 o 
  23   1   1      513.79      402.09    101.23 o 
  25   1   1      115.85       69.56     76.34 o 
  27   1   1      391.32      368.24    144.31 o 
 -26   2   1     4321.92     4433.79    191.55 o 
 -24   2   1     3108.01     3294.29    258.77 o 
 -22   2   1      506.43      517.53    149.29 o 
 -20   2   1      456.27      507.58    144.31 o 
 -18   2   1     5924.46     5717.73    223.93 o 
 -16   2   1    19151.20    18341.15   1358.52 o 
 -14   2   1    27036.11    27569.85   1500.35 o 
 -12   2   1    12517.73    11613.03    517.53 o 
 -10   2   1    11940.03    11637.63    731.51 o 
  -8   2   1     1163.20     1129.61     57.98 o 
  -6   2   1     9078.61     8708.30    104.50 o 
  -4   2   1    16474.63    16577.85    639.45 o 
  -2   2   1    31884.24    31858.13   2677.23 o 
   0   2   1     9580.87     9570.25    522.51 o 
   2   2   1    29135.30    29996.46   2065.15 o 
   4   2   1     3568.30     3273.61    258.77 o 
   6   2   1      893.78      963.47    131.87 o 
   8   2   1     4373.23     3754.98    480.21 o 
  10   2   1     5851.28     5111.75    301.70 o 
  12   2   1    14261.32    13810.19   1458.05 o 
  14   2   1    13687.76    12805.70   1301.29 o 
  16   2   1    13222.89    13073.21   1196.79 o 
  18   2   1     3441.39     3065.38    169.19 o 
  20   2   1      474.90      398.10    129.38 o 
  22   2   1     2548.44     2702.16    153.75 o 
  24   2   1     2931.85     2944.96    165.27 o 
  26   2   1     5722.68     5953.62    221.35 o 
 -27   3   1      319.53      253.79    129.38 o 
 -25   3   1     1450.98     1522.74    209.00 o 
 -23   3   1     4464.64     4294.52    238.86 o 
 -21   3   1    11430.77    10932.87    308.53 o 
 -19   3   1     2070.48     2065.15    184.12 o 
 -17   3   1     1299.69     1335.59     86.16 o 
 -15   3   1      195.32      177.43     50.21 o 
 -13   3   1     1657.11     1580.00     84.45 o 
 -11   3   1    12062.37    11717.74    455.33 o 
  -9   3   1    24472.81    24130.15    256.28 o 
  -7   3   1     5690.96     5324.65     95.01 o 
  -5   3   1    15010.00    14264.23    529.97 o 
  -3   3   1     1867.21     1861.25     47.27 o 
  -1   3   1     2330.71     2301.25    104.15 o 
   1   3   1     6583.77     6733.16    250.94 o 
   3   3   1    25808.63    24974.62    427.96 o 
   5   3   1     5177.56     4788.84     77.72 o 
   7   3   1     6394.24     5869.11    592.18 o 
   9   3   1     6520.54     5789.37    624.52 o 
  11   3   1     1265.53     1096.48    136.85 o 
  13   3   1      685.16      737.80     68.55 o 
  15   3   1      663.22      585.28     80.02 o 
  17   3   1     7653.95     7467.70    457.82 o 
  19   3   1    10366.55    10591.07    940.52 o 
  21   3   1      289.16      278.67    144.31 o 
  23   3   1     1682.60     1636.35    137.10 o 
  25   3   1        6.58      180.02     88.44 o 
 -26   4   1      390.44      602.13    174.17 o 
 -24   4   1      838.77      726.54    189.10 o 
 -22   4   1       37.60       74.64     94.55 o 
 -20   4   1      340.01      223.93     94.55 o 
 -18   4   1     5849.57     5678.22    150.20 o 
 -16   4   1     1356.55     1241.36     94.55 o 
 -14   4   1     6114.41     6283.85    288.62 o 
 -12   4   1     3022.05     3135.05    104.86 o 
 -10   4   1     4007.93     4213.11    156.75 o 
  -8   4   1      658.37      703.24     68.55 o 
  -6   4   1      500.11      515.80     54.46 o 
  -4   4   1      495.87      557.21     44.60 o 
  -2   4   1     1398.98     1410.26     43.10 o 
   0   4   1     9696.39    10051.71    516.43 o 
   2   4   1      898.65      884.87     42.44 o 
   4   4   1      979.08      988.00     51.39 o 
   6   4   1      157.55      172.04     47.77 o 
   8   4   1      366.85      316.51     44.14 o 
  10   4   1     1873.66     1867.53    126.89 o 
  12   4   1     1003.93      817.10     99.53 o 
  14   4   1       58.96       46.88     33.29 o 
  16   4   1      912.92      943.54    159.24 o 
  18   4   1       99.73      131.53     64.46 o 
  20   4   1       26.36       15.76     60.74 o 
  22   4   1       73.64       59.72    119.43 o 
  24   4   1      110.62       54.74     94.55 o 
  26   4   1       74.10       84.60    119.43 o 
 -25   5   1     1120.74      840.99    179.15 o 
 -23   5   1     4280.37     4284.57    248.81 o 
 -21   5   1    11120.37    10868.17    333.41 o 
 -19   5   1     3975.92     3884.10    144.31 o 
 -17   5   1     1004.89     1008.00     98.53 o 
 -15   5   1      373.76      378.81     78.65 o 
 -13   5   1      408.74      396.15     87.08 o 
 -11   5   1    10219.28     9948.19    156.55 o 
  -9   5   1     5947.23     6057.30    126.68 o 
  -7   5   1     6850.64     6162.84    161.21 o 
  -5   5   1    16247.26    15303.59    634.92 o 
  -3   5   1     3185.33     3293.02     93.20 o 
  -1   5   1     1022.11     1030.68     41.60 o 
   1   5   1    12734.49    13301.61    583.95 o 
   3   5   1    12414.28    13893.93    213.98 o 
   5   5   1    28659.65    29522.66    758.88 o 
   7   5   1    30103.67    29880.13    210.26 o 
   9   5   1     6161.31     5413.82    318.48 o 
  11   5   1     2647.61     2469.05    171.68 o 
  13   5   1      453.15      416.23     75.59 o 
  15   5   1     6267.15     5927.98    462.79 o 
  17   5   1     8687.98     8588.25    885.78 o 
  19   5   1     3802.25     4192.55    271.21 o 
  21   5   1     6062.50     6392.71    475.23 o 
  23   5   1     1803.31     1726.77    164.22 o 
  25   5   1      196.61      233.88    134.36 o 
 -24   6   1     1223.44     1273.93    253.79 o 
 -22   6   1      762.32      791.23    159.24 o 
 -20   6   1      688.34      599.90     70.38 o 
 -18   6   1     4272.10     4244.44    151.59 o 
 -16   6   1    10459.44    11137.97    226.42 o 
 -14   6   1    16086.56    16446.10    233.82 o 
 -12   6   1     9141.19     8931.61    174.15 o 
 -10   6   1     3255.47     3123.17    124.41 o 
  -8   6   1       29.04       64.51     45.96 o 
  -6   6   1     3947.22     3777.76     79.16 o 
  -4   6   1    14094.32    13018.24    166.71 o 
  -2   6   1     6978.26     6249.04    285.15 o 
   0   6   1    33212.18    33819.09   1557.91 o 
   2   6   1    16201.92    17604.95    218.96 o 
   4   6   1     5336.71     5123.26    177.65 o 
   6   6   1       84.04       94.55     42.23 o 
   8   6   1     5821.31     5568.60    127.75 o 
  10   6   1    14581.71    14433.24    216.47 o 
  12   6   1     3116.28     3351.37    116.84 o 
  14   6   1     9852.78     9995.50    527.48 o 
  16   6   1     8123.63     7834.88    562.32 o 
  18   6   1     1663.78     1544.54    113.99 o 
  20   6   1      107.15       77.19     75.59 o 
  22   6   1     1699.54     1726.77    189.10 o 
 -25   7   1      295.33      149.29     84.60 o 
 -23   7   1      872.45      965.40    184.12 o 
 -21   7   1     1323.23     1159.15    126.53 o 
 -19   7   1     2619.14     2401.16    144.31 o 
 -17   7   1     1627.97     1511.60    117.52 o 
 -15   7   1      638.57      754.10     94.81 o 
 -13   7   1     5237.22     5446.00    206.52 o 
 -11   7   1     2074.91     2169.33    161.73 o 
  -9   7   1     6776.68     6923.91    388.15 o 
  -7   7   1     5995.33     5848.56    278.67 o 
  -5   7   1     5493.85     5159.87    102.18 o 
  -3   7   1     6850.05     6593.92    121.93 o 
  -1   7   1      424.76      498.29     45.05 o 
   1   7   1     2243.85     2358.98    110.61 o 
   3   7   1     2749.86     2857.74    105.24 o 
   5   7   1      561.53      539.39     62.17 o 
   7   7   1     1117.40     1030.60     75.10 o 
   9   7   1      453.29      462.79     70.11 o 
  11   7   1      554.10      477.57     63.30 o 
  13   7   1       14.62       59.22     51.39 o 
  15   7   1      473.21      425.28     79.11 o 
  17   7   1      204.83      283.65    134.36 o 
  19   7   1      129.35       64.69    114.45 o 
  21   7   1      222.33      174.17    164.22 o 
  23   7   1      801.19      706.63    169.19 o 
 -22   8   1      364.37      177.16     69.71 o 
 -20   8   1     1205.84     1208.11    128.11 o 
 -18   8   1     1833.75     1983.17    140.62 o 
 -16   8   1     6444.10     6438.45    184.11 o 
 -14   8   1     9853.19     9665.13    197.67 o 
 -12   8   1     8679.96     8635.79    490.16 o 
 -10   8   1      437.17      424.25     82.19 o 
  -8   8   1      799.95      880.64    136.85 o 
  -6   8   1     2687.33     2742.38    228.91 o 
  -4   8   1     4910.80     4793.18    220.75 o 
  -2   8   1     1270.21     1261.86    107.23 o 
   0   8   1     4693.67     4680.47    163.05 o 
   2   8   1     3450.16     3839.67    116.59 o 
   4   8   1     1251.18     1467.38     99.53 o 
   6   8   1       73.96       79.26     43.50 o 
   8   8   1      367.07      336.92     67.18 o 
  10   8   1     1137.82     1194.30    149.29 o 
  12   8   1     3993.46     3941.21    209.00 o 
  14   8   1     1540.79     1686.96    174.17 o 
  16   8   1      915.48      895.73    169.19 o 
  18   8   1      108.69       39.81     94.55 o 
  20   8   1        2.60      -19.91    124.41 o 
  22   8   1      574.12      532.46    169.19 o 
 -23   9   1      193.46      124.41    144.31 o 
 -21   9   1     4081.86     4396.90    193.15 o 
 -19   9   1     5696.39     5899.92    200.57 o 
 -17   9   1     1592.12     1594.06    142.48 o 
 -15   9   1       44.44       14.93     70.38 o 
 -13   9   1     2891.10     2796.59    145.79 o 
 -11   9   1     4705.25     4646.81    253.79 o 
  -9   9   1     4708.94     4790.69    393.13 o 
  -7   9   1    22219.72    22712.77    587.20 o 
  -5   9   1    10397.52     9999.79    883.29 o 
  -3   9   1     5242.87     5308.50    450.35 o 
  -1   9   1      182.78      186.63     47.54 o 
   1   9   1     5774.02     6241.31    143.47 o 
   3   9   1    15043.07    15098.15   1012.67 o 
   5   9   1     4654.69     4404.00    199.05 o 
   7   9   1     6751.90     6334.79    238.86 o 
   9   9   1    15607.21    15088.05    358.29 o 
  11   9   1     1241.09     1278.90    199.05 o 
  13   9   1      465.22      348.34    184.12 o 
  15   9   1     1828.89     1836.24    199.05 o 
  17   9   1     4683.78     5090.72    278.67 o 
  19   9   1     1563.73     1652.12    223.93 o 
 -20  10   1      587.70      531.92    115.96 o 
 -18  10   1      625.66      640.99    126.09 o 
 -16  10   1     2526.31     2411.80    141.70 o 
 -14  10   1     3106.92     3156.00    163.37 o 
 -12  10   1     4975.08     5283.04    181.19 o 
 -10  10   1     3893.08     3681.09    171.68 o 
  -8  10   1       44.71       52.53     56.32 o 
  -6  10   1     4701.98     4624.55    174.17 o 
  -4  10   1     7319.79     7375.43    572.27 o 
  -2  10   1     4708.02     4947.08    582.22 o 
   0  10   1     8141.84     7911.37    669.31 o 
   2  10   1     5582.72     5166.58    261.25 o 
   4  10   1     4125.35     4052.57    303.55 o 
   6  10   1      339.66      298.58    139.34 o 
   8  10   1     2679.71     2722.02    199.05 o 
  10  10   1     1839.36     1886.01    199.05 o 
  12  10   1     1717.70     1667.05    189.10 o 
  14  10   1     5399.76     4807.08    258.77 o 
  16  10   1     2778.53     2587.66    253.79 o 
  18  10   1      818.84      731.51    199.05 o 
 -19  11   1       92.79      124.41    114.45 o 
 -17  11   1      305.90      205.63    103.40 o 
 -15  11   1      374.47      414.75    107.56 o 
 -13  11   1      791.09      797.85    119.53 o 
 -11  11   1     1248.69     1083.28    226.42 o 
  -9  11   1      949.93      798.53    161.73 o 
  -7  11   1      693.33      774.27    123.99 o 
  -5  11   1     3628.20     3518.88    159.84 o 
  -3  11   1      396.47      418.01    169.19 o 
  -1  11   1      796.97      756.39    154.26 o 
   1  11   1      840.00      756.60     87.13 o 
   3  11   1       77.29       65.33     66.94 o 
   5  11   1      272.08      233.88    104.50 o 
   7  11   1      802.89      612.08    129.38 o 
   9  11   1      832.90      816.11    179.15 o 
  11  11   1      547.65      427.96    134.36 o 
  13  11   1       68.37      -79.62    119.43 o 
  15  11   1      834.61      607.10    174.17 o 
 -16  12   1     2447.33     2722.02    273.69 o 
 -14  12   1     2658.33     2650.02    204.03 o 
 -12  12   1     3263.02     3103.11    201.54 o 
 -10  12   1      407.54      300.14     87.22 o 
  -8  12   1     1129.39     1147.04    130.05 o 
  -6  12   1      810.93      840.99    164.22 o 
  -4  12   1     1752.57     1572.50    204.03 o 
  -2  12   1      889.94     1000.23    159.24 o 
   0  12   1     3539.01     3612.77    238.86 o 
   2  12   1     2816.71     2717.82    196.56 o 
   4  12   1      125.87      189.10    129.38 o 
   6  12   1      313.77      174.17    104.50 o 
   8  12   1      288.57      204.03    144.31 o 
  10  12   1     1066.02      816.11    204.03 o 
  12  12   1      645.68      592.18    164.22 o 
 -13  13   1      578.92      746.44    174.17 o 
 -11  13   1     1878.66     1841.22    204.03 o 
  -9  13   1     3377.78     3592.87    273.69 o 
  -7  13   1     2720.41     2582.68    233.88 o 
  -5  13   1     1362.01     1293.83    189.10 o 
  -3  13   1      926.95      751.42    209.00 o 
  -1  13   1       16.63       39.81    124.41 o 
   1  13   1     1479.91     1502.83    189.10 o 
   3  13   1     1942.94     1597.38    189.10 o 
   5  13   1     3765.85     3383.86    233.88 o 
   7  13   1     5779.51     5364.42    303.55 o 
   9  13   1     1266.79     1045.02    199.05 o 
  -6  14   1      533.38      477.72    174.17 o 
  -4  14   1     2345.41     1955.67    223.93 o 
  -2  14   1     3378.25     3025.57    248.81 o 
   0  14   1     3471.70     3388.84    273.69 o 
   2  14   1     2733.23     3020.60    293.60 o 
   6  14   1      246.61      318.48    124.41 o 
 -28   0   2     2291.32     2428.42    273.69 o 
 -26   0   2     2331.58     2647.38    243.84 o 
 -24   0   2      822.66      821.08    164.22 o 
 -22   0   2     1172.57     1154.49    159.24 o 
 -20   0   2     8690.65     8290.47    273.69 o 
 -18   0   2    20557.76    18835.18    333.41 o 
 -16   0   2    22746.37    21905.54    318.48 o 
 -14   0   2     1709.93     1308.76    114.45 o 
 -12   0   2    13113.94    11674.33    209.00 o 
 -10   0   2     3177.75     2906.14    114.45 o 
  -8   0   2     1306.37     1194.30     74.64 o 
  -6   0   2    39834.30    32176.56    194.07 o 
   2   0   2    11632.15    12137.12    114.45 o 
   4   0   2     1418.32     1398.33     54.74 o 
   6   0   2     7166.12     7076.26    114.45 o 
   8   0   2    15281.36    15461.27    174.17 o 
  10   0   2    46615.09    50170.75    308.53 o 
  12   0   2    28452.35    28937.01    258.77 o 
  16   0   2     1337.32     1323.69    129.38 o 
  18   0   2      159.03      114.45    104.50 o 
  20   0   2     2064.27     2090.03    194.07 o 
  22   0   2     5268.07     5105.65    268.72 o 
  24   0   2     3471.54     3821.78    283.65 o 
  26   0   2     1219.92     1154.49    199.05 o 
 -27   1   2      922.50     1135.66    140.75 o 
 -25   1   2      745.83      676.26    104.86 o 
 -23   1   2     2751.25     2595.73    238.86 o 
 -21   1   2     3117.06     2782.89    169.19 o 
 -19   1   2     2018.61     1935.77    154.26 o 
 -17   1   2      924.63      821.08    109.48 o 
 -15   1   2      901.15     1013.62     72.16 o 
 -13   1   2    20195.62    20307.55   1104.73 o 
 -11   1   2    27046.69    25820.57   1254.02 o 
  -9   1   2     5653.97     5088.52     92.06 o 
  -7   1   2    32456.26    28479.19    218.96 o 
  -5   1   2    11740.53    11510.11    129.38 o 
   1   1   2    11448.06    11679.31    119.43 o 
   3   1   2    69781.72    69383.17    180.52 o 
   5   1   2    50568.23    52451.98    970.37 o 
   7   1   2    11894.92    12539.49    206.52 o 
   9   1   2     3053.89     3006.37    137.07 o 
  11   1   2      184.84      173.83     30.55 o 
  13   1   2     3509.71     3284.54    159.24 o 
  15   1   2     6136.85     6077.74    522.51 o 
  17   1   2    14552.00    13630.00    293.60 o 
  19   1   2     4534.63     4272.38    211.49 o 
  21   1   2     2462.05     2315.81    176.66 o 
  23   1   2       46.20       71.24     99.87 o 
  25   1   2       30.35      112.32     83.60 o 
 -28   2   2      128.82      218.63    106.24 o 
 -26   2   2      265.79      236.26    117.84 o 
 -24   2   2       32.70       39.81     69.33 o 
 -22   2   2      233.56      213.98    129.38 o 
 -20   2   2     2968.89     2741.92    199.05 o 
 -18   2   2     1158.06     1169.42    149.29 o 
 -16   2   2     4495.61     4441.14    176.66 o 
 -14   2   2       83.99       74.09     31.09 o 
 -12   2   2        4.00       62.70     34.66 o 
 -10   2   2      714.50      733.45     49.69 o 
  -8   2   2     2178.44     2236.44     94.55 o 
  -6   2   2     1335.95     1322.44     50.93 o 
  -4   2   2    40965.43    43895.68    243.84 o 
  -2   2   2    20276.61    22886.15    492.65 o 
   0   2   2     2864.70     3027.41     74.64 o 
   2   2   2     1455.39     1458.05     79.62 o 
   4   2   2      439.90      376.49     64.69 o 
   6   2   2      868.28      916.08     71.44 o 
   8   2   2     6360.94     7106.11    473.86 o 
  10   2   2     4700.21     4793.70    308.11 o 
  12   2   2     2622.14     2609.11    263.74 o 
  14   2   2     2258.56     2065.61    233.88 o 
  16   2   2      143.47      110.60     53.78 o 
  18   2   2      230.36      149.29     79.62 o 
  20   2   2       91.05       84.60     84.60 o 
  22   2   2      112.89       99.53     80.93 o 
  24   2   2      350.73      414.59    109.98 o 
  26   2   2      110.61       69.67    129.38 o 
 -27   3   2      941.53      935.24    123.01 o 
 -25   3   2     4818.01     5235.04    263.74 o 
 -23   3   2     1936.85     2244.30    194.07 o 
 -21   3   2     3365.13     3309.22    238.86 o 
 -19   3   2     8256.87     8001.84    248.81 o 
 -17   3   2      447.20      401.87     69.33 o 
 -15   3   2     2532.20     2622.24    102.78 o 
 -13   3   2    11792.55    10950.11    348.34 o 
 -11   3   2    33888.41    32360.85   1786.48 o 
  -9   3   2    21378.34    21500.04    206.52 o 
  -7   3   2    12959.67    12612.06    495.14 o 
  -5   3   2    16323.03    15337.83    378.20 o 
  -3   3   2     7163.95     7238.46    393.13 o 
  -1   3   2     2249.11     2420.49     72.16 o 
   1   3   2    39523.80    39634.41   2047.74 o 
   3   3   2    25956.65    24904.55    840.99 o 
   5   3   2    27606.33    24742.28   2331.38 o 
   7   3   2      863.57      534.91     55.70 o 
   9   3   2     2608.14     2393.25    328.43 o 
  11   3   2      123.30      150.09     54.46 o 
  13   3   2     2574.09     2423.63    223.93 o 
  15   3   2     2780.08     2618.01    253.79 o 
  17   3   2    18798.71    19415.27   1413.26 o 
  19   3   2    11846.94    10455.14    293.60 o 
  21   3   2      521.28      323.46    134.36 o 
  23   3   2       75.52       44.79    104.50 o 
  25   3   2       95.95      111.90     65.03 o 
 -26   4   2     1585.67     1637.19    233.88 o 
 -24   4   2      645.32      572.27    154.26 o 
 -22   4   2      704.85      885.78    189.10 o 
 -20   4   2     3781.15     3921.30    218.96 o 
 -18   4   2     2139.15     2216.38    107.49 o 
 -16   4   2      916.07      879.85     72.07 o 
 -14   4   2     8343.53     7554.89    495.14 o 
 -12   4   2     5877.17     5610.42    121.05 o 
 -10   4   2     1643.34     1578.48     80.93 o 
  -8   4   2      646.69      676.00     92.06 o 
  -6   4   2     4040.42     3433.18     63.30 o 
  -4   4   2     4994.10     4650.07     76.34 o 
  -2   4   2    12994.26    13274.63    858.41 o 
   0   4   2    22812.71    25013.31    283.65 o 
   2   4   2     7699.03     7966.21    102.01 o 
   4   4   2      110.38      165.71     38.40 o 
   6   4   2     2947.58     2735.78    141.82 o 
   8   4   2    10298.52     8856.04    865.87 o 
  10   4   2    35311.52    33639.68   3839.19 o 
  12   4   2    14813.52    13610.74   1303.78 o 
  14   4   2    13279.76    13224.89   1286.37 o 
  16   4   2     3243.20     3002.15    308.53 o 
  18   4   2      545.56      458.78    104.50 o 
  20   4   2     2257.41     2109.94    189.10 o 
  22   4   2     3567.96     3299.27    218.96 o 
  24   4   2     5034.98     4642.86    258.77 o 
 -27   5   2      912.42     1124.64    213.98 o 
 -25   5   2      463.24      328.43    184.12 o 
 -23   5   2     2703.37     2632.45    228.91 o 
 -21   5   2     2030.14     1826.29    169.19 o 
 -19   5   2      909.56      828.26     93.20 o 
 -17   5   2      323.06      359.97     82.11 o 
 -15   5   2      479.28      415.42    159.24 o 
 -13   5   2      265.80      223.42     59.82 o 
 -11   5   2     4378.61     4172.24    199.05 o 
  -9   5   2     4454.51     4232.87    171.68 o 
  -7   5   2    19518.74    18960.93    315.99 o 
  -5   5   2     3740.89     3459.37    196.08 o 
  -3   5   2      543.39      545.79     37.83 o 
  -1   5   2     4115.59     4728.93    102.01 o 
   1   5   2    12773.32    14525.83    126.11 o 
   3   5   2     6094.31     6145.87    123.12 o 
   5   5   2    14576.93    15234.79    204.03 o 
   7   5   2    17416.32    17919.55    480.21 o 
   9   5   2     5758.37     5602.17    286.14 o 
  11   5   2      558.63      490.78     57.97 o 
  13   5   2     1210.54     1108.87    139.34 o 
  15   5   2     3510.66     3147.76    320.97 o 
  17   5   2     4583.04     4135.13    293.60 o 
  19   5   2     2416.27     2453.32    228.91 o 
  21   5   2     1889.16     1669.77    149.29 o 
 -26   6   2      337.14      318.48    154.26 o 
 -24   6   2       21.93       24.88    124.41 o 
 -22   6   2      212.79      213.98    139.34 o 
 -20   6   2      592.82      554.16     74.13 o 
 -18   6   2      367.22      289.96     70.54 o 
 -16   6   2     1632.05     1509.73    111.97 o 
 -14   6   2     4727.29     4868.16    140.62 o 
 -12   6   2     2092.85     2264.54    121.92 o 
 -10   6   2       68.36      110.31     72.89 o 
  -8   6   2      436.85      543.02     78.65 o 
  -6   6   2     4343.68     3973.11    137.92 o 
  -4   6   2     3829.58     3946.79     87.13 o 
  -2   6   2     3460.91     3626.48     93.20 o 
   0   6   2    10442.94    11428.08    583.51 o 
   2   6   2     2435.89     2617.81     83.21 o 
   4   6   2      579.74      609.52     44.64 o 
   6   6   2     2357.62     2513.46     90.21 o 
   8   6   2     5641.95     5899.32    124.12 o 
  10   6   2    16180.06    15797.19    661.84 o 
  12   6   2    13033.79    12347.98    738.98 o 
  14   6   2     4700.36     4506.81    432.94 o 
  16   6   2     2330.30     2483.16    194.07 o 
  18   6   2      355.93      472.75    149.29 o 
  20   6   2      578.16      522.51    119.43 o 
  22   6   2      884.27      686.73    139.34 o 
 -25   7   2     1710.27     1557.57    209.00 o 
 -23   7   2     3663.51     3767.04    253.79 o 
 -21   7   2     5804.51     6198.40    188.03 o 
 -19   7   2     3709.68     3638.09    147.66 o 
 -17   7   2     1478.84     1378.43    117.52 o 
 -15   7   2     1328.43     1444.28    121.80 o 
 -13   7   2    10198.17     9912.46    291.11 o 
 -11   7   2     3029.80     2894.62    115.48 o 
  -9   7   2    17918.94    18749.68    512.56 o 
  -7   7   2    15456.90    15839.06   1079.85 o 
  -5   7   2     9820.38     9166.73    139.34 o 
  -3   7   2      563.16      562.61     59.45 o 
  -1   7   2     2663.80     2822.09    141.80 o 
   1   7   2     8902.33     9452.60    248.81 o 
   3   7   2    11983.20    12422.88    156.62 o 
   5   7   2     3733.72     3654.13    246.33 o 
   7   7   2    16204.58    16650.81    497.63 o 
   9   7   2     2809.49     2841.45    174.17 o 
  11   7   2      227.76      124.41     84.60 o 
  13   7   2     1347.37     1428.19    169.19 o 
  15   7   2     9402.48     9713.68    313.50 o 
  17   7   2     5228.15     5473.90    268.72 o 
  19   7   2     2466.66     2478.18    204.03 o 
  21   7   2     1523.05     1487.90    184.12 o 
  23   7   2      554.82      691.70    164.22 o 
 -24   8   2       39.43       99.53    144.31 o 
 -22   8   2     1056.06     1042.85    131.08 o 
 -20   8   2     3166.19     3309.37    173.51 o 
 -18   8   2     7962.08     8215.82    214.64 o 
 -16   8   2     6790.53     7066.01    243.84 o 
 -14   8   2     8434.09     8413.06    195.08 o 
 -12   8   2     2723.77     2715.13    130.05 o 
 -10   8   2      420.97      359.01     64.46 o 
  -8   8   2     3442.52     3408.19    278.67 o 
  -6   8   2    14779.29    14705.99   1015.16 o 
  -4   8   2    14064.30    13527.44    727.67 o 
  -2   8   2     9350.39     8948.81    836.01 o 
   0   8   2    15081.18    16248.90    263.74 o 
   2   8   2     4790.31     4619.49    286.14 o 
   4   8   2       26.60       63.49     47.27 o 
   6   8   2     2169.01     2189.56    174.17 o 
   8   8   2     8392.09     8096.39    258.77 o 
  10   8   2     5098.49     4817.03    233.88 o 
  12   8   2     7160.08     7344.98    293.60 o 
  14   8   2      912.36      806.16    184.12 o 
  16   8   2      240.53      268.72    124.41 o 
  18   8   2      279.82      293.60    149.29 o 
  20   8   2      841.12      940.52    204.03 o 
 -21   9   2      149.54      145.44     93.20 o 
 -19   9   2      730.79      692.99    119.64 o 
 -17   9   2       37.93       25.21     82.11 o 
 -15   9   2      475.90      566.13     98.53 o 
 -13   9   2      348.82      384.42     88.44 o 
 -11   9   2     1549.74     1526.28    136.85 o 
  -9   9   2      928.90      954.94    181.63 o 
  -7   9   2      538.62      511.48     94.55 o 
  -5   9   2     1039.52     1011.22    206.52 o 
  -3   9   2     1683.04     1646.54     94.80 o 
  -1   9   2      750.83      713.42    129.38 o 
   1   9   2     1090.20     1121.64    174.17 o 
   3   9   2     4726.32     4947.07    348.34 o 
   5   9   2     6045.33     5543.57    223.93 o 
   7   9   2      590.40      562.32    149.29 o 
   9   9   2     2533.43     2587.66    204.03 o 
  11   9   2      959.91     1079.85    169.19 o 
  13   9   2      764.20      806.16    179.15 o 
  15   9   2      628.92      477.72    189.10 o 
  17   9   2      801.23      975.35    213.98 o 
  19   9   2      960.87      552.37    194.07 o 
 -20  10   2     2167.56     2134.82    273.69 o 
 -18  10   2      929.24      960.97    133.16 o 
 -16  10   2      765.11      658.12    107.56 o 
 -14  10   2     3565.11     3565.67    199.05 o 
 -12  10   2      163.89      128.32     82.63 o 
 -10  10   2      604.36      568.07     89.68 o 
  -8  10   2      593.92      567.79    100.24 o 
  -6  10   2     3861.73     4249.73    238.86 o 
  -4  10   2     7341.82     7544.03    263.74 o 
  -2  10   2     3975.13     3969.13    440.40 o 
   0  10   2     2447.45     2222.04    226.42 o 
   2  10   2     4678.32     4790.50    425.47 o 
   4  10   2     1831.64     1959.54    130.05 o 
   6  10   2      429.52      343.36    104.50 o 
   8  10   2     9503.99     9230.98    313.50 o 
  10  10   2     3529.59     3548.08    238.86 o 
  12  10   2     3208.61     3254.48    253.79 o 
  14  10   2      932.23      761.37    139.34 o 
  16  10   2      142.94      104.50    114.45 o 
 -19  11   2     1023.07     1025.11    233.88 o 
 -17  11   2      678.95      686.73    149.29 o 
 -15  11   2      216.49      112.92     65.36 o 
 -13  11   2     3607.82     3651.60    315.99 o 
 -11  11   2     7009.66     7450.15    435.42 o 
  -9  11   2     4426.63     4856.84    278.67 o 
  -7  11   2     6621.96     7036.45    278.67 o 
  -5  11   2     2793.46     2851.40    218.96 o 
  -3  11   2       68.53       89.57    109.48 o 
  -1  11   2     1897.61     1846.20    184.12 o 
   1  11   2     5364.98     5068.96    684.24 o 
   3  11   2     7703.88     7805.93    763.86 o 
   5  11   2     6937.33     6907.06    283.65 o 
   7  11   2     3844.04     3518.22    238.86 o 
   9  11   2     1725.67     1502.83    189.10 o 
  11  11   2       46.71      109.48    124.41 o 
  13  11   2     1520.84     1552.60    248.81 o 
 -16  12   2     1678.06     1677.00    218.96 o 
 -14  12   2     1721.91     1587.43    223.93 o 
 -12  12   2     1640.20     1736.72    223.93 o 
 -10  12   2      250.66      358.29    159.24 o 
  -8  12   2      333.10      333.41    154.26 o 
  -6  12   2     1806.18     1766.58    228.91 o 
  -4  12   2     3438.40     3995.94    268.72 o 
  -2  12   2     6265.35     6633.37    298.58 o 
   0  12   2     3814.32     3961.11    238.86 o 
   2  12   2     2019.63     1876.14    179.15 o 
   4  12   2      253.95      243.84    154.26 o 
   6  12   2     1296.54     1059.95    184.12 o 
   8  12   2     1183.96     1059.95    204.03 o 
  10  12   2     3329.30     3120.12    248.81 o 
 -13  13   2      735.00      776.30    199.05 o 
 -11  13   2       89.67      169.19    124.41 o 
  -9  13   2      176.74      114.45    134.36 o 
  -7  13   2      133.03       94.55    154.26 o 
  -5  13   2      382.67      258.77    119.43 o 
  -3  13   2      914.85      840.99    159.24 o 
  -1  13   2     1389.39     1263.97    223.93 o 
   1  13   2     1598.28     1681.98    238.86 o 
   3  13   2      597.46      415.60    129.38 o 
   5  13   2      592.52      607.10    174.17 o 
   7  13   2     1149.57      766.35    154.26 o 
  -6  14   2      909.00      408.05    104.50 o 
  -4  14   2     1700.54     1472.98    228.91 o 
  -2  14   2     3894.84     3941.21    258.77 o 
   0  14   2     3378.84     3423.67    278.67 o 
   2  14   2      334.89      343.36    174.17 o 
 -29   1   3      180.65      149.59    113.99 o 
 -27   1   3     2517.05     2586.53    160.07 o 
 -25   1   3     3779.18     4103.18    177.04 o 
 -23   1   3    11189.67    10939.95    355.80 o 
 -21   1   3    11451.83    10914.89    207.52 o 
 -19   1   3     1575.55     1340.10    114.32 o 
 -17   1   3      709.47      736.49     99.53 o 
 -15   1   3      150.65      149.29     94.55 o 
 -13   1   3     7649.01     6628.39    184.12 o 
 -11   1   3    46037.88    41482.19    323.46 o 
  -9   1   3    21182.92    19631.38    213.98 o 
  -7   1   3    11544.18    10853.25    149.29 o 
  -5   1   3     8276.16     8424.83    119.43 o 
  -3   1   3      450.10      458.92     29.75 o 
  -1   1   3     8395.06     8846.11    204.03 o 
   1   1   3    18793.12    19725.93    179.15 o 
   3   1   3    63399.05    63170.75    328.43 o 
   5   1   3    13065.15    13238.18    111.12 o 
   7   1   3     2441.65     2616.96     65.75 o 
   9   1   3      719.65      725.55     51.39 o 
  11   1   3      488.89      515.40     47.37 o 
  13   1   3     1010.41      850.54    141.82 o 
  15   1   3     5477.40     4802.10    194.07 o 
  17   1   3    14133.14    12888.54    318.48 o 
  19   1   3     4714.26     4638.26    166.89 o 
  21   1   3     1722.67     1677.37    133.71 o 
  23   1   3      102.57        6.18     44.79 o 
  25   1   3      270.51      162.67     79.11 o 
 -28   2   3     3211.34     3242.97    171.45 o 
 -26   2   3     1144.68     1386.06    142.48 o 
 -24   2   3      395.61      364.90    189.10 o 
 -22   2   3      637.22      691.70    164.22 o 
 -20   2   3    13935.81    14819.33    333.41 o 
 -18   2   3    31088.02    30808.09    403.08 o 
 -16   2   3    26288.52    25244.62    343.36 o 
 -14   2   3    28455.78    27130.62    328.43 o 
 -12   2   3     9560.71     9330.51    189.10 o 
 -10   2   3      929.91      855.92     89.57 o 
  -8   2   3    11488.97    11231.44    169.19 o 
  -6   2   3   106735.52   106200.85   1268.95 o 
  -4   2   3   498629.31   479235.84  16429.16 o 
  -2   2   3    78285.55    82371.65   2995.71 o 
   0   2   3    30264.05    31488.74    818.60 o 
   2   2   3     5909.59     5847.12    124.41 o 
   4   2   3     2129.68     2065.52    192.27 o 
   6   2   3    14325.13    13515.45   1022.81 o 
   8   2   3    36868.43    37746.47   2866.27 o 
  10   2   3    37390.05    34035.98   4135.28 o 
  12   2   3    19097.53    18924.44   1886.01 o 
  14   2   3     1231.35     1147.25     80.70 o 
  16   2   3      291.20      293.33     79.62 o 
  18   2   3      390.68      368.24     99.53 o 
  20   2   3     2489.93     2239.32    194.07 o 
  22   2   3     1731.97     1667.67    181.63 o 
  24   2   3     4641.31     4629.37    203.13 o 
 -27   3   3      149.45      141.17    100.24 o 
 -25   3   3     2279.45     2483.16    248.81 o 
 -23   3   3     1250.29     1199.28    189.10 o 
 -21   3   3     3181.81     3403.77    218.96 o 
 -19   3   3     1115.23     1134.59    159.24 o 
 -17   3   3      385.17      328.43     89.57 o 
 -15   3   3      365.60      331.51     57.97 o 
 -13   3   3     1109.86     1004.50     63.34 o 
 -11   3   3     2679.97     2508.04    114.45 o 
  -9   3   3     1750.02     1681.98     89.57 o 
  -7   3   3      820.79      872.12     39.58 o 
  -5   3   3     1689.05     1711.47     56.09 o 
  -3   3   3      790.20      852.29     50.21 o 
  -1   3   3     2779.24     3008.67    121.92 o 
   1   3   3    14401.39    15657.19    445.38 o 
   3   3   3    43338.87    40080.72   3366.45 o 
   5   3   3     9444.13     8780.02    880.80 o 
   7   3   3     1453.04     1684.89    136.55 o 
   9   3   3     1404.11     1310.82    154.26 o 
  11   3   3      164.40      117.59     45.11 o 
  13   3   3     7756.47     7162.66    826.06 o 
  15   3   3     8972.49     8567.51    726.54 o 
  17   3   3     2098.54     1697.47    296.09 o 
  19   3   3     2524.76     2508.04    189.10 o 
  21   3   3      628.31      696.68    134.36 o 
  23   3   3       46.72       99.53    109.48 o 
  25   3   3       93.24      174.17    154.26 o 
 -28   4   3      128.54      154.26    154.26 o 
 -26   4   3      698.06      636.96    169.19 o 
 -24   4   3       55.03       64.69     89.57 o 
 -22   4   3       20.82       79.62     94.55 o 
 -20   4   3      259.52      174.17     99.53 o 
 -18   4   3      983.42     1036.82     90.68 o 
 -16   4   3      271.36      315.40     66.25 o 
 -14   4   3     3837.53     3786.26    103.76 o 
 -12   4   3       74.64       31.52     31.09 o 
 -10   4   3      518.07      533.35     56.30 o 
  -8   4   3      111.00      146.90     34.83 o 
  -6   4   3    13668.85    14651.82    828.55 o 
  -4   4   3     9228.29     9423.32    641.94 o 
  -2   4   3     1114.50     1033.08    119.43 o 
   0   4   3      881.27      878.44     56.09 o 
   2   4   3     2181.77     2350.44     49.15 o 
   4   4   3      854.09      873.01     48.49 o 
   6   4   3     2467.50     2483.61    211.49 o 
   8   4   3      302.04      321.65     57.98 o 
  10   4   3     1769.64     1808.20    276.18 o 
  12   4   3     1989.23     1876.08    166.71 o 
  14   4   3      492.98      387.13     63.04 o 
  16   4   3      625.95      601.91     79.97 o 
  18   4   3      509.69      446.41     85.73 o 
  20   4   3       38.84       44.79     94.55 o 
 -27   5   3     2688.52     2498.09    253.79 o 
 -25   5   3     3138.82     3264.43    238.86 o 
 -23   5   3     3310.32     3373.91    258.77 o 
 -21   5   3     4611.87     4822.01    253.79 o 
 -19   5   3      831.33      789.69     87.97 o 
 -17   5   3      660.90      482.38    102.01 o 
 -15   5   3     1330.74     1265.63     91.28 o 
 -13   5   3    12877.13    12983.98    191.75 o 
 -11   5   3    17732.14    17833.08    674.28 o 
  -9   5   3    12429.54    11078.79    228.91 o 
  -7   5   3     9945.64     9157.00    689.21 o 
  -5   5   3      459.86      422.42     43.88 o 
  -3   5   3      302.14      291.29     54.46 o 
  -1   5   3     7831.82     8710.07    390.21 o 
   1   5   3    35622.48    39167.68    236.37 o 
   3   5   3    56462.95    60851.44    746.44 o 
   5   5   3    24316.02    24320.16    176.74 o 
   7   5   3    10781.52    10284.42    492.65 o 
   9   5   3     2351.67     2206.56    184.12 o 
  11   5   3     1098.03      991.16     74.13 o 
  13   5   3    10251.71     9725.59   1209.23 o 
  15   5   3    15348.85    14878.14   1677.00 o 
  17   5   3     7648.94     8803.02    283.65 o 
  19   5   3     7636.91     8459.66    308.53 o 
 -26   6   3      321.37      139.34    104.50 o 
 -24   6   3      117.28      124.41    114.45 o 
 -22   6   3      675.42      567.29    139.34 o 
 -20   6   3     3506.20     3572.96    228.91 o 
 -18   6   3    11157.33    11188.90    210.33 o 
 -16   6   3    40350.30    41178.63    351.66 o 
 -14   6   3     7615.29     7262.66    161.75 o 
 -12   6   3     1616.85     1720.36    103.40 o 
 -10   6   3       99.90      111.00     63.04 o 
  -8   6   3     9093.29     9113.13    803.67 o 
  -6   6   3    45419.71    45469.84   3702.35 o 
  -4   6   3    25935.71    26160.37   2147.26 o 
  -2   6   3    44417.39    46171.00   3271.90 o 
   0   6   3    15969.95    17040.25    211.49 o 
   2   6   3      308.04      258.25     33.02 o 
   4   6   3     2744.88     2678.18    156.75 o 
   6   6   3    11467.34    12016.92    154.65 o 
   8   6   3    25494.31    25697.46    368.24 o 
  10   6   3    17436.62    18486.84    348.34 o 
  12   6   3     6326.09     6255.17    248.81 o 
  14   6   3     4264.08     4254.71    223.93 o 
  16   6   3      369.64      383.17    129.38 o 
  18   6   3      512.03      711.61    164.22 o 
  20   6   3     3453.48     3816.80    253.79 o 
 -25   7   3      928.59      920.61    184.12 o 
 -23   7   3     2107.55     1960.65    223.93 o 
 -21   7   3     1528.13     1348.57    169.19 o 
 -19   7   3      364.04      305.21     73.64 o 
 -17   7   3      302.98      357.21     89.57 o 
 -15   7   3      210.73      152.36     58.59 o 
 -13   7   3     3459.27     3378.94    179.15 o 
 -11   7   3    10651.68    10716.22    301.06 o 
  -9   7   3     5366.57     5315.20    358.29 o 
  -7   7   3     2344.82     2756.85    154.26 o 
  -5   7   3      978.36      947.23     69.96 o 
  -3   7   3     1366.78     1379.94    106.99 o 
  -1   7   3      754.99      833.37     50.09 o 
   1   7   3      685.37      629.94     84.23 o 
   3   7   3      994.90      994.37    106.99 o 
   5   7   3      927.85      816.11    134.36 o 
   7   7   3     2729.01     2503.06    164.22 o 
   9   7   3      254.72      273.69     94.55 o 
  11   7   3      110.12      104.50     79.62 o 
  13   7   3       63.39      129.38    104.50 o 
  15   7   3       74.39       69.67    119.43 o 
  17   7   3      734.86      532.46    139.34 o 
  19   7   3       43.38      -14.93    119.43 o 
  21   7   3       26.87       49.76    139.34 o 
 -24   8   3      523.34      607.10    169.19 o 
 -22   8   3      251.65      283.65    144.31 o 
 -20   8   3      545.78      532.46    169.19 o 
 -18   8   3     1218.90     1164.45    194.07 o 
 -16   8   3     1335.36     1208.12    124.88 o 
 -14   8   3     2703.65     2493.17    191.59 o 
 -12   8   3      921.01      856.05    102.04 o 
 -10   8   3     1143.43     1056.54    101.86 o 
  -8   8   3     1152.72     1254.02    144.31 o 
  -6   8   3     3702.24     3747.13    189.10 o 
  -4   8   3     6115.54     6065.94    353.32 o 
  -2   8   3     9279.67     9251.82    587.20 o 
   0   8   3      540.81      532.52     79.11 o 
   2   8   3      233.55      227.45     71.56 o 
   4   8   3      304.50      407.73     91.28 o 
   6   8   3     6002.00     6041.19    223.93 o 
   8   8   3      899.98      850.94    144.31 o 
  10   8   3      667.30      517.53    109.48 o 
  12   8   3      459.11      442.89    144.31 o 
  14   8   3      443.16      368.24    134.36 o 
  16   8   3      267.76      278.67    129.38 o 
  18   8   3      174.22       99.53    114.45 o 
  20   8   3      237.77      109.48     84.60 o 
 -23   9   3     9041.32     9136.43    353.32 o 
 -21   9   3     4113.73     4622.95    293.60 o 
 -19   9   3      863.19      920.61    184.12 o 
 -17   9   3       96.07       74.64    104.50 o 
 -15   9   3     2795.07     2682.21    204.03 o 
 -13   9   3     8371.28     8867.71    298.58 o 
 -11   9   3    19504.73    20512.19    393.13 o 
  -9   9   3    28937.57    31046.95    452.84 o 
  -7   9   3    13476.90    14291.85    313.50 o 
  -5   9   3     2515.67     2443.35    159.24 o 
  -3   9   3       93.82      106.99     66.86 o 
  -1   9   3     2437.96     2187.10    268.72 o 
   1   9   3    18284.61    18271.53   1283.88 o 
   3   9   3    13119.33    13715.66   1144.54 o 
   5   9   3    23423.99    23512.88    408.05 o 
   7   9   3     6330.70     5961.57    248.81 o 
   9   9   3     1220.71     1045.02    154.26 o 
  11   9   3      176.66      164.22    124.41 o 
  13   9   3     2010.69     2284.11    213.98 o 
  15   9   3     2276.97     2383.63    243.84 o 
  17   9   3     3225.25     3553.06    268.72 o 
 -20  10   3     1747.14     1881.03    199.05 o 
 -18  10   3     4489.76     4856.84    268.72 o 
 -16  10   3     4916.52     5026.03    263.74 o 
 -14  10   3     6913.27     7220.57    288.62 o 
 -12  10   3      902.79      890.75    139.34 o 
 -10  10   3      788.69      781.27    144.31 o 
  -8  10   3      329.91      452.84    139.34 o 
  -6  10   3     2854.96     3020.60    223.93 o 
  -4  10   3    10026.58    11266.28    328.43 o 
  -2  10   3    10845.74    10894.19    848.45 o 
   0  10   3     4885.07     4871.29    390.64 o 
   2  10   3      425.20      431.50     84.40 o 
   4  10   3     2036.98     2010.41    194.07 o 
   6  10   3     4050.67     3498.32    213.98 o 
   8  10   3     7371.30     6767.73    278.67 o 
  10  10   3     8107.75     7947.10    323.46 o 
  12  10   3     4445.51     4578.17    273.69 o 
  14  10   3     2401.10     2164.68    223.93 o 
  16  10   3      474.45      517.53    194.07 o 
 -19  11   3       65.95        0.00    114.45 o 
 -17  11   3      601.76      612.08    169.19 o 
 -15  11   3      234.39      472.75    179.15 o 
 -13  11   3      121.38      144.31     94.55 o 
 -11  11   3     1910.97     2015.39    199.05 o 
  -9  11   3     2511.87     2488.13    209.00 o 
  -7  11   3     1226.42     1144.54    169.19 o 
  -5  11   3      401.83      413.03    144.31 o 
  -3  11   3      830.55      945.49    179.15 o 
  -1  11   3      573.97      542.41     79.88 o 
   1  11   3     1926.82     1757.45    243.84 o 
   3  11   3     1432.19     1381.84    166.71 o 
   5  11   3      229.96      209.00    114.45 o 
   7  11   3      315.17      353.32    169.19 o 
   9  11   3      699.16      746.44    184.12 o 
  11  11   3      192.50      243.84    159.24 o 
  13  11   3       10.38      223.93    154.26 o 
 -16  12   3     3716.61     3901.40    298.58 o 
 -14  12   3     1637.61     1453.07    228.91 o 
 -12  12   3     1138.14     1313.74    213.98 o 
 -10  12   3      240.70      189.10    139.34 o 
  -8  12   3      782.10      806.16    184.12 o 
  -6  12   3     2542.83     2632.45    243.84 o 
  -4  12   3     2876.69     3015.62    268.72 o 
  -2  12   3     5211.70     5011.10    248.81 o 
   0  12   3      900.88      831.04    199.05 o 
   2  12   3      961.93      790.13    174.17 o 
   4  12   3      878.68      811.13    179.15 o 
   6  12   3     1433.61     1199.28    199.05 o 
   8  12   3      677.86      612.08    184.12 o 
  10  12   3     3143.01     3135.05    263.74 o 
 -11  13   3     6760.49     6712.99    318.48 o 
  -9  13   3     7596.01     7792.84    338.39 o 
  -7  13   3     3466.36     3577.94    278.67 o 
  -5  13   3      806.17      776.30    199.05 o 
  -3  13   3      376.87      179.15    124.41 o 
  -1  13   3     3086.12     3149.98    263.74 o 
   1  13   3     6197.38     6439.29    323.46 o 
   3  13   3     9847.69     8688.57    323.46 o 
   5  13   3     6795.76     6240.24    318.48 o 
   7  13   3     3590.40     3179.84    268.72 o 
  -2  14   3      753.78      442.89    144.31 o 
 -28   0   4     4118.90     4613.00    268.72 o 
 -26   0   4      270.77      313.51    114.45 o 
 -24   0   4     1654.55     1632.22    184.12 o 
 -22   0   4     6746.02     6653.27    268.72 o 
 -20   0   4    14392.90    13565.31    313.50 o 
 -18   0   4    19331.78    18616.23    318.48 o 
 -16   0   4    13838.61    12609.87    258.77 o 
 -14   0   4    18622.95    17103.44    253.79 o 
 -12   0   4     1173.59     1104.73     94.55 o 
 -10   0   4     6077.57     5518.68    124.41 o 
  -8   0   4    20310.02    19785.65    179.15 o 
  -6   0   4    52129.82    50608.66    228.91 o 
   0   0   4    17586.01    17974.29    179.15 o 
   2   0   4       45.53      119.43     54.74 o 
   4   0   4     3800.85     3836.70    109.48 o 
   6   0   4     5701.29     5230.06    124.41 o 
   8   0   4     7640.25     7563.93    149.29 o 
  10   0   4    11424.59    11554.90    194.07 o 
  12   0   4    10401.51    10863.20    199.05 o 
  18   0   4     3763.38     3602.82    213.98 o 
  20   0   4     4669.94     4413.95    228.91 o 
  22   0   4     9880.28    10057.04    338.39 o 
  24   0   4     6178.61     6568.68    303.55 o 
 -29   1   4      448.22      533.09    204.03 o 
 -27   1   4     3172.30     3249.73    179.04 o 
 -25   1   4     4102.86     4165.16    170.41 o 
 -23   1   4     1107.42     1164.26    112.44 o 
 -21   1   4     4022.35     3851.78    137.10 o 
 -19   1   4      631.53      649.86     90.68 o 
 -17   1   4      738.93      671.30     78.65 o 
 -15   1   4     8418.22     8034.01    311.02 o 
 -13   1   4    20293.73    19332.81    258.77 o 
 -11   1   4    12709.10    11868.40    199.05 o 
  -9   1   4    23258.11    22462.88    213.98 o 
  -7   1   4     3280.23     2805.43    268.72 o 
  -5   1   4     2434.96     2493.11     74.64 o 
  -3   1   4     8998.81     9352.61    206.52 o 
  -1   1   4    18164.22    19107.66    231.40 o 
   1   1   4     5232.35     5588.35    124.41 o 
   3   1   4     2320.56     2459.25     69.67 o 
   5   1   4    13266.87    13895.55    126.67 o 
   7   1   4     4692.04     4987.73     89.26 o 
   9   1   4      416.21      478.60     54.99 o 
  11   1   4      525.31      530.17     79.62 o 
  13   1   4     1320.65     1300.34     84.87 o 
  15   1   4     6891.01     6772.70    218.96 o 
  17   1   4      636.67      502.60     89.57 o 
  19   1   4      649.83      557.34    144.31 o 
  21   1   4       65.74       99.53     80.93 o 
  23   1   4      209.41       98.44     78.89 o 
 -28   2   4      180.44      143.66     75.35 o 
 -26   2   4       50.12       70.68     84.87 o 
 -24   2   4      254.80      252.92     77.32 o 
 -22   2   4     2934.94     2762.97    140.62 o 
 -20   2   4     1992.01     1881.03    169.19 o 
 -18   2   4     1563.26     1572.50    124.41 o 
 -16   2   4      588.82      487.67     89.57 o 
 -14   2   4     1214.49     1234.11    124.41 o 
 -12   2   4      141.48       94.55     49.76 o 
 -10   2   4      213.13      218.96     64.69 o 
  -8   2   4     3978.39     4185.04    119.43 o 
  -6   2   4    28497.83    31227.19    711.61 o 
  -4   2   4   140263.66   150223.97   4229.83 o 
  -2   2   4     3446.92     3379.32    176.66 o 
   0   2   4     4336.94     4444.12    106.99 o 
   2   2   4      373.49      350.15    111.97 o 
   4   2   4       59.40      117.97     30.71 o 
   6   2   4     1987.43     2345.26    191.52 o 
   8   2   4      317.25      337.04     37.22 o 
  10   2   4     1458.46     1553.94    154.26 o 
  12   2   4     4614.30     4851.41    507.58 o 
  14   2   4      502.05      472.80     63.34 o 
  16   2   4       12.19       49.76     84.60 o 
  18   2   4       30.63       64.69     89.57 o 
  20   2   4      197.89      228.91    119.43 o 
  22   2   4       82.93      123.95     95.57 o 
  24   2   4       62.15      -34.83    124.41 o 
 -29   3   4      587.45      668.47    123.99 o 
 -27   3   4     1577.24     1824.28    146.00 o 
 -25   3   4     2460.16     2717.04    238.86 o 
 -23   3   4     5925.43     6071.05    263.74 o 
 -21   3   4     2336.57     2328.89    194.07 o 
 -19   3   4      599.99      552.37    134.36 o 
 -17   3   4     1108.88     1234.11    134.36 o 
 -15   3   4     9611.87     9768.42    233.88 o 
 -13   3   4    14918.47    15162.70    263.74 o 
 -11   3   4    13468.12    12894.87    355.80 o 
  -9   3   4    11129.95    10609.60    121.92 o 
  -7   3   4    14339.12    14510.87    325.95 o 
  -5   3   4     1186.02     1175.59     54.74 o 
  -3   3   4    11239.22    11699.41    582.22 o 
  -1   3   4     7796.82     8396.98    353.32 o 
   1   3   4    31325.24    34009.23    850.94 o 
   3   3   4    22480.91    19613.20   2249.27 o 
   5   3   4    10503.53     9843.58    893.64 o 
   7   3   4     7874.23     7816.57    628.96 o 
   9   3   4       62.51       54.22     32.20 o 
  11   3   4     4135.38     3724.32    497.63 o 
  13   3   4     2806.61     2745.33    500.12 o 
  15   3   4      477.72      503.52     99.53 o 
  17   3   4     2969.32     2999.85    340.87 o 
  19   3   4     1359.93     1313.74    154.26 o 
 -28   4   4     1771.42     1871.37    152.79 o 
 -26   4   4      803.32      751.42    194.07 o 
 -24   4   4      154.06      174.17    119.43 o 
 -22   4   4     3976.56     3990.97    238.86 o 
 -20   4   4    11289.40    11773.85    313.50 o 
 -18   4   4    13121.24    12913.42    298.58 o 
 -16   4   4    10391.41     9763.44    253.79 o 
 -14   4   4     5866.48     6036.22    199.05 o 
 -12   4   4      449.90      403.08     84.60 o 
 -10   4   4     4213.25     4250.27    179.15 o 
  -8   4   4     8136.01     7728.93    358.29 o 
  -6   4   4     9172.16     9033.37    365.76 o 
  -4   4   4    50330.91    52039.55   2557.80 o 
  -2   4   4    40553.20    42029.91   1801.41 o 
   0   4   4    12524.15    13306.60    505.09 o 
   2   4   4      677.54      726.85     34.05 o 
   4   4   4     5508.59     4987.37    462.79 o 
   6   4   4    17958.37    16970.24   1368.47 o 
   8   4   4    24104.47    22389.27   2891.21 o 
  10   4   4    26492.68    24594.28   2557.80 o 
  12   4   4    22346.33    20828.76   2617.52 o 
  14   4   4     4142.01     3581.77    435.42 o 
  16   4   4       61.18      144.31     89.57 o 
  18   4   4     2414.51     2592.64    199.05 o 
 -27   5   4     1797.42     1637.19    209.00 o 
 -25   5   4     4130.14     3801.87    263.74 o 
 -23   5   4     2219.73     2040.27    213.98 o 
 -21   5   4     1894.18     2080.08    179.15 o 
 -19   5   4       25.13       64.69     69.67 o 
 -17   5   4     1967.46     2080.08    199.05 o 
 -15   5   4      840.68      741.46    114.45 o 
 -13   5   4     8934.06     9410.13    243.84 o 
 -11   5   4     8044.82     8399.94    228.91 o 
  -9   5   4     7976.70     7511.42    684.24 o 
  -7   5   4     4476.13     4358.08    241.35 o 
  -5   5   4      128.63      166.21     49.69 o 
  -3   5   4      521.29      493.10     51.21 o 
  -1   5   4     4051.05     4381.01    166.11 o 
   1   5   4     1062.80     1046.76     44.16 o 
   3   5   4     6273.29     6346.50    128.26 o 
   5   5   4     2138.23     1911.40     72.16 o 
   7   5   4      661.21      565.85     57.23 o 
   9   5   4      353.55      318.48     94.55 o 
  11   5   4     1047.11      945.49    139.34 o 
  13   5   4     1718.99     1806.39    159.24 o 
  15   5   4      459.82      472.75    144.31 o 
  17   5   4      633.92      761.37    154.26 o 
  19   5   4     1608.08     1667.05    194.07 o 
 -26   6   4        3.44       64.69    129.38 o 
 -24   6   4      350.19      328.43    139.34 o 
 -22   6   4     1494.45     1771.55    209.00 o 
 -20   6   4      704.49      567.29    139.34 o 
 -18   6   4     4861.12     5011.10    233.88 o 
 -16   6   4     9524.89     9813.20    278.67 o 
 -14   6   4      390.08      313.51     99.53 o 
 -12   6   4      315.72      447.86    114.45 o 
 -10   6   4      158.83      218.96    109.48 o 
  -8   6   4      292.91      314.28     48.49 o 
  -6   6   4     1781.69     1769.16    159.24 o 
  -4   6   4     7791.33     7891.50    649.40 o 
  -2   6   4      700.32      769.22     60.90 o 
   0   6   4     2634.66     2624.79     98.04 o 
   2   6   4       94.48       89.41     53.78 o 
   4   6   4      101.16      154.26     89.57 o 
   6   6   4     1352.23     1542.64    134.36 o 
   8   6   4      502.21      582.22    119.43 o 
  10   6   4     3224.11     3194.77    194.07 o 
  12   6   4     3426.78     3448.56    194.07 o 
  14   6   4      125.17      114.45     94.55 o 
  16   6   4       34.34       69.67    119.43 o 
  18   6   4      264.27      343.36    169.19 o 
  20   6   4      852.44     1020.14    184.12 o 
 -25   7   4     5922.90     6568.68    313.50 o 
 -23   7   4     4359.23     4478.64    288.62 o 
 -21   7   4     1538.19     1318.71    194.07 o 
 -19   7   4      391.20      298.58    119.43 o 
 -17   7   4      545.29      467.77    149.29 o 
 -15   7   4     2938.64     3135.05    209.00 o 
 -13   7   4     4996.64     5374.37    238.86 o 
 -11   7   4    17890.32    18631.15    343.36 o 
  -9   7   4    20772.84    22398.19    373.22 o 
  -7   7   4     5067.21     4963.09    554.85 o 
  -5   7   4      715.55      726.53     76.34 o 
  -3   7   4     5960.05     6103.73    522.51 o 
  -1   7   4    14846.18    14674.81   1296.32 o 
   1   7   4     7363.33     7333.65    308.53 o 
   3   7   4    20566.96    20971.92   1465.51 o 
   5   7   4    17029.85    16590.89    318.48 o 
   7   7   4     2141.57     2050.22    164.22 o 
   9   7   4       88.76      109.48     94.55 o 
  11   7   4     3459.29     3090.26    199.05 o 
  13   7   4     5369.09     5976.50    283.65 o 
  15   7   4     2289.40     2791.69    213.98 o 
  17   7   4     5482.48     6195.46    293.60 o 
  19   7   4     2008.10     2413.49    253.79 o 
  21   7   4      531.24      651.89    194.07 o 
 -24   8   4      783.88     1054.97    199.05 o 
 -22   8   4     2462.43     2443.35    253.79 o 
 -20   8   4     4400.94     5110.63    263.74 o 
 -18   8   4     9033.53    10514.86    343.36 o 
 -16   8   4     5535.44     5991.43    258.77 o 
 -14   8   4     3667.41     3801.87    223.93 o 
 -12   8   4      139.43       74.64     59.72 o 
 -10   8   4     2956.39     3090.26    194.07 o 
  -8   8   4     6071.58     6160.62    238.86 o 
  -6   8   4     5584.81     5400.52    186.61 o 
  -4   8   4    12895.46    12888.26    880.80 o 
  -2   8   4     4844.50     4726.49    340.87 o 
   0   8   4     5724.24     5590.01    246.33 o 
   2   8   4      630.10      591.29     87.76 o 
   4   8   4     3937.23     3921.30    199.05 o 
   6   8   4     2671.51     2542.87    174.17 o 
   8   8   4      562.49      403.08    124.41 o 
  10   8   4     7180.21     7310.14    293.60 o 
  12   8   4     6560.84     6484.08    273.69 o 
  14   8   4      538.36      547.39    109.48 o 
  16   8   4       21.37       74.64    109.48 o 
  18   8   4      773.41      706.63    179.15 o 
 -23   9   4      126.30      114.45    144.31 o 
 -21   9   4      598.00      527.48    189.10 o 
 -19   9   4      416.84      368.24    129.38 o 
 -17   9   4      559.05      636.96    194.07 o 
 -15   9   4     1425.66     1552.60    194.07 o 
 -13   9   4     1489.97     1313.74    199.05 o 
 -11   9   4      123.06      174.17     89.57 o 
  -9   9   4     2485.85     2766.81    199.05 o 
  -7   9   4      538.97      527.48    139.34 o 
  -5   9   4       97.93       99.53     74.64 o 
  -3   9   4     1718.43     1817.49    189.10 o 
  -1   9   4      289.14      260.81     69.67 o 
   1   9   4      631.49      503.73     85.73 o 
   3   9   4      886.83      928.49    103.40 o 
   5   9   4      803.39      860.89    129.38 o 
   7   9   4      382.74      353.32    124.41 o 
   9   9   4       55.73       24.88    109.48 o 
  11   9   4      602.41      627.01    169.19 o 
  13   9   4      663.07      691.70    164.22 o 
  15   9   4      120.19      164.22    139.34 o 
  17   9   4      416.49      592.18    204.03 o 
 -20  10   4     5164.86     5667.97    308.53 o 
 -18  10   4     6131.05     6474.13    288.62 o 
 -16  10   4     2298.41     2323.92    228.91 o 
 -14  10   4     1367.44     1652.12    204.03 o 
 -12  10   4      510.96      587.20    149.29 o 
 -10  10   4      568.02      512.56    124.41 o 
  -8  10   4     1525.10     1403.31    189.10 o 
  -6  10   4       20.21       49.76     64.69 o 
  -4  10   4     2324.63     2463.25    194.07 o 
  -2  10   4     1479.84     1326.57    107.49 o 
   0  10   4      453.26      385.04    121.92 o 
   2  10   4      154.68      220.61     88.44 o 
   4  10   4      404.98      308.53    109.48 o 
   6  10   4      702.02      492.65    149.29 o 
   8  10   4     2091.88     1746.67    184.12 o 
  10  10   4      365.62      313.51    109.48 o 
  12  10   4      943.63      826.06    159.24 o 
  14  10   4      718.48      552.37    204.03 o 
 -19  11   4       36.06      144.31    164.22 o 
 -17  11   4      557.84      512.56    164.22 o 
 -15  11   4     1547.09     1726.77    218.96 o 
 -13  11   4     3331.08     3393.82    233.88 o 
 -11  11   4     8500.22     8832.88    328.43 o 
  -9  11   4     2054.02     2318.94    238.86 o 
  -7  11   4     2406.38     2508.04    209.00 o 
  -5  11   4       76.37       89.57     89.57 o 
  -3  11   4     2813.21     3030.55    218.96 o 
  -1  11   4     5194.14     5211.20    432.94 o 
   1  11   4     4253.65     4264.94    313.50 o 
   3  11   4     4769.80     4786.82    345.85 o 
   5  11   4     5578.08     5006.13    268.72 o 
   7  11   4      878.20      447.86    109.48 o 
   9  11   4      194.14      109.48    114.45 o 
  11  11   4     2326.29     2254.25    243.84 o 
 -16  12   4     2236.91     2209.46    218.96 o 
 -14  12   4     3061.36     2846.43    243.84 o 
 -12  12   4      214.17      114.45    139.34 o 
 -10  12   4     1472.28     1572.50    204.03 o 
  -8  12   4     5071.86     5344.51    273.69 o 
  -6  12   4     5164.32     5240.01    298.58 o 
  -4  12   4     7719.07     8185.96    333.41 o 
  -2  12   4     5830.23     5424.13    273.69 o 
   0  12   4     2333.23     2035.31    152.92 o 
   2  12   4      383.52      444.20    131.87 o 
   4  12   4      931.12      811.13    194.07 o 
   6  12   4     3143.11     2901.17    248.81 o 
   8  12   4     2964.56     2597.61    233.88 o 
 -11  13   4       12.55       24.88    154.26 o 
  -9  13   4      976.96      865.87    209.00 o 
  -7  13   4      501.63      363.27    129.38 o 
  -5  13   4      867.49      855.92    164.22 o 
  -3  13   4      422.54      442.89    154.26 o 
  -1  13   4      692.40     1025.11    218.96 o 
   1  13   4      206.01      323.46    169.19 o 
   3  13   4      158.78      218.96    124.41 o 
   5  13   4      207.49      328.43    179.15 o 
 -29   1   5     2844.03     3073.28    178.53 o 
 -27   1   5     4197.20     4412.55    202.12 o 
 -25   1   5     8065.63     8516.23    216.21 o 
 -23   1   5     4487.01     4457.47    172.31 o 
 -21   1   5      698.05      703.50     90.83 o 
 -19   1   5      784.28      614.99     79.11 o 
 -17   1   5     9818.27     9358.51    231.40 o 
 -15   1   5    31085.33    29272.40   1443.12 o 
 -13   1   5    10184.86     8672.57    281.16 o 
 -11   1   5    12685.19    11745.16    584.71 o 
  -9   1   5    16718.66    15542.85   1263.97 o 
  -7   1   5     5841.44     5758.83    293.60 o 
  -5   1   5      114.22       89.57     39.81 o 
  -3   1   5     8796.31     8760.32    241.35 o 
  -1   1   5    36929.50    37924.73    465.28 o 
   1   1   5    23042.38    23364.59    311.02 o 
   3   1   5     3063.36     2935.62     80.70 o 
   5   1   5     1259.50     1273.34     60.90 o 
   7   1   5      403.80      464.75     62.17 o 
   9   1   5     1094.20     1084.25     61.50 o 
  11   1   5     3314.39     3334.10    149.29 o 
  13   1   5    39795.05    43343.31    422.98 o 
  15   1   5    13935.13    12624.80    288.62 o 
  17   1   5     2597.51     2154.72    184.12 o 
  19   1   5      319.41      218.96    119.43 o 
  21   1   5        0.09        9.95     79.11 o 
  23   1   5      561.42      430.58    129.62 o 
 -30   2   5     2044.59     2300.48    179.04 o 
 -28   2   5      654.63      753.01    140.75 o 
 -26   2   5       93.72      161.08     94.81 o 
 -24   2   5     1452.25     1431.37    123.01 o 
 -22   2   5     4245.89     4170.48    194.07 o 
 -20   2   5     3615.84     3665.16    130.05 o 
 -18   2   5     5440.92     5419.16    199.05 o 
 -16   2   5     8846.91     8827.90    233.88 o 
 -14   2   5     2636.40     2712.07    144.31 o 
 -12   2   5        7.19       69.67     64.69 o 
 -10   2   5     7557.08     7618.67    164.22 o 
  -8   2   5    20198.83    20895.36    218.96 o 
  -6   2   5     8974.26     9613.52    353.32 o 
  -4   2   5    33211.83    36566.33    661.84 o 
  -2   2   5     8984.98     9489.08    333.41 o 
   0   2   5     2576.01     2674.07     73.89 o 
   2   2   5      984.75      875.82     84.60 o 
   4   2   5    11732.88    12198.31    199.05 o 
   6   2   5    51472.57    57240.53    368.24 o 
   8   2   5    22553.53    22584.33   1463.33 o 
  10   2   5     6757.10     6762.44    552.37 o 
  12   2   5      369.10      322.59     66.58 o 
  14   2   5       71.51      154.26     59.82 o 
  16   2   5     1215.75     1059.95    149.29 o 
  18   2   5     4317.82     4010.87    213.98 o 
  20   2   5     7481.38     7280.28    283.65 o 
  22   2   5     2272.41     2249.27    233.88 o 
 -29   3   5      250.83      222.77    112.44 o 
 -27   3   5      364.14      310.01     99.13 o 
 -25   3   5      235.34      299.95    101.32 o 
 -23   3   5     1324.51     1383.40    189.10 o 
 -21   3   5      520.79      432.94    124.41 o 
 -19   3   5      237.42      154.26     64.69 o 
 -17   3   5     3409.30     3408.74    199.05 o 
 -15   3   5     8934.77     9106.57    228.91 o 
 -13   3   5     6105.26     5919.70     97.92 o 
 -11   3   5    23365.73    22837.11    699.17 o 
  -9   3   5      854.44      783.47     51.39 o 
  -7   3   5     3607.77     3792.72    129.38 o 
  -5   3   5     6734.80     7499.08    291.11 o 
  -3   3   5    14039.65    16000.23    679.26 o 
  -1   3   5    31836.29    34425.97    758.88 o 
   1   3   5    24594.25    26830.03    614.57 o 
   3   3   5    29259.14    26851.56   4326.87 o 
   5   3   5    11634.07    11551.47   1001.31 o 
   7   3   5      545.59      477.32     36.79 o 
   9   3   5     1363.78     1199.54    233.88 o 
  11   3   5     6616.85     6135.52    801.18 o 
  13   3   5     6721.26     6620.29    880.80 o 
  15   3   5     1647.59     1636.83    266.23 o 
 -28   4   5       35.50      108.16     90.83 o 
 -26   4   5       27.36        9.95    129.38 o 
 -24   4   5      662.60      627.01    154.26 o 
 -22   4   5      373.42      338.39     99.53 o 
 -20   4   5      232.19      283.65    144.31 o 
 -18   4   5      325.90      333.41     99.53 o 
 -16   4   5      671.55      671.80    114.45 o 
 -14   4   5      310.42      263.74    109.48 o 
 -12   4   5     1642.20     1667.61    116.94 o 
 -10   4   5     4561.00     4681.49     94.55 o 
  -8   4   5     7077.69     7447.44    306.04 o 
  -6   4   5     6215.96     6058.56    238.86 o 
  -4   4   5    17542.48    18650.62   1045.02 o 
  -2   4   5      455.93      532.88     63.34 o 
   0   4   5      676.45      736.39     70.38 o 
   2   4   5      617.79      632.99     36.38 o 
   4   4   5     9725.15     8956.51    821.08 o 
   6   4   5    11910.10    11049.24   1368.47 o 
   8   4   5     3039.46     3244.53    159.24 o 
  10   4   5     3577.70     3737.18    199.05 o 
  12   4   5     1353.55     1328.66    134.36 o 
  14   4   5      335.01      328.43    109.48 o 
  16   4   5       78.24       69.67     84.60 o 
 -27   5   5     1502.69     1582.45    253.79 o 
 -25   5   5     1706.40     1895.96    209.00 o 
 -23   5   5     5103.30     5190.25    263.74 o 
 -21   5   5      885.21      831.04    164.22 o 
 -19   5   5     1645.60     1791.46    169.19 o 
 -17   5   5    10068.15     9798.28    288.62 o 
 -15   5   5     1729.99     1826.29    169.19 o 
 -13   5   5    17295.27    18531.63    323.46 o 
 -11   5   5    17367.72    18546.56    288.62 o 
  -9   5   5     9369.33     9476.85    627.01 o 
  -7   5   5     6454.47     6224.50    335.90 o 
  -5   5   5     1629.24     1671.12     82.49 o 
  -3   5   5    22748.95    23628.40   1592.41 o 
  -1   5   5    17581.36    17814.18    868.36 o 
   1   5   5    11281.84    11561.38    403.08 o 
   3   5   5     9318.97     9021.98    223.93 o 
   5   5   5     6023.51     6250.20    199.05 o 
   7   5   5       77.84       84.60     89.57 o 
   9   5   5     1024.02      995.25    144.31 o 
  11   5   5     9076.67     9345.44    288.62 o 
  13   5   5     7174.66     7902.32    268.72 o 
  15   5   5     8812.98     8912.50    288.62 o 
  17   5   5     1855.78     1925.82    194.07 o 
 -26   6   5      378.01      388.15    189.10 o 
 -24   6   5     1849.29     1731.74    184.12 o 
 -22   6   5     2876.08     2831.50    218.96 o 
 -20   6   5     3206.45     3269.41    218.96 o 
 -18   6   5     5742.18     6135.74    263.74 o 
 -16   6   5     3661.81     3747.13    204.03 o 
 -14   6   5     3709.33     3558.03    189.10 o 
 -12   6   5      920.57      975.35    144.31 o 
 -10   6   5     6455.51     6693.08    209.00 o 
  -8   6   5     7664.06     7473.77    636.96 o 
  -6   6   5    19264.22    19877.35   1418.24 o 
  -4   6   5    17708.23    17762.15    786.25 o 
  -2   6   5     5558.35     5212.24    378.20 o 
   0   6   5      512.11      525.91     77.13 o 
   2   6   5      997.72     1101.48     92.80 o 
   4   6   5    10821.34    10982.63    258.77 o 
   6   6   5    13905.34    13719.58    303.55 o 
   8   6   5     7616.83     7608.72    258.77 o 
  10   6   5     5462.29     5867.02    243.84 o 
  12   6   5     1702.94     1791.46    179.15 o 
  14   6   5      164.57      174.17     89.57 o 
  16   6   5     1293.24     1323.69    174.17 o 
  18   6   5     2043.52     1980.56    218.96 o 
  20   6   5     4990.06     5906.83    278.67 o 
 -25   7   5      808.66      706.63    179.15 o 
 -23   7   5      180.26      308.53    149.29 o 
 -21   7   5      220.57      268.72    139.34 o 
 -19   7   5       38.43      129.38    109.48 o 
 -17   7   5      163.38      129.38    104.50 o 
 -15   7   5     3367.76     3627.70    209.00 o 
 -13   7   5     4599.29     4687.65    213.98 o 
 -11   7   5     3864.78     4219.88    204.03 o 
  -9   7   5     1464.52     1681.98    139.34 o 
  -7   7   5      945.71      922.46     75.28 o 
  -5   7   5      306.15      329.45     65.36 o 
  -3   7   5     3114.82     3259.08    248.81 o 
  -1   7   5     5153.46     5390.46    308.53 o 
   1   7   5    15895.40    17285.23   1174.40 o 
   3   7   5     6142.20     6289.57    163.59 o 
   5   7   5      835.34      850.94    149.29 o 
   7   7   5      938.83      865.87    139.34 o 
   9   7   5      690.99      607.10    154.26 o 
  11   7   5      627.28      557.34    184.12 o 
  13   7   5     2069.42     2194.53    209.00 o 
  15   7   5     2864.89     2916.09    248.81 o 
  17   7   5     1914.88     1905.91    209.00 o 
  19   7   5      397.11      462.79    164.22 o 
 -24   8   5      242.74      283.65    164.22 o 
 -22   8   5       10.50       59.72    139.34 o 
 -20   8   5       99.25      194.07    124.41 o 
 -18   8   5      802.22      776.30    169.19 o 
 -16   8   5     1210.41     1040.04    134.36 o 
 -14   8   5      276.24      308.53    124.41 o 
 -12   8   5      556.94      840.99    159.24 o 
 -10   8   5     5049.66     5070.82    238.86 o 
  -8   8   5     2779.74     2886.24    189.10 o 
  -6   8   5     3293.79     3242.96    116.94 o 
  -4   8   5     2697.84     2620.48    115.96 o 
  -2   8   5     7279.84     7148.23    440.40 o 
   0   8   5     1144.27     1176.04     97.04 o 
   2   8   5     1691.39     1772.05    271.21 o 
   4   8   5     7656.48     8011.79    268.72 o 
   6   8   5     5377.11     5304.70    248.81 o 
   8   8   5     8659.08     8678.62    298.58 o 
  10   8   5     1567.88     1318.71    159.24 o 
  12   8   5      474.14      502.60    139.34 o 
  14   8   5      511.38      617.06    184.12 o 
  16   8   5      786.92      860.89    204.03 o 
  18   8   5     1145.41     1219.19    204.03 o 
 -23   9   5     1588.21     1517.76    243.84 o 
 -21   9   5     2154.91     2279.13    228.91 o 
 -19   9   5       55.12       59.72    149.29 o 
 -17   9   5     2572.45     2682.21    233.88 o 
 -15   9   5     6879.68     7504.22    298.58 o 
 -13   9   5    10120.87    11116.99    323.46 o 
 -11   9   5     6097.35     6832.42    278.67 o 
  -9   9   5     2412.84     2602.59    194.07 o 
  -7   9   5       44.30       74.64     84.60 o 
  -5   9   5      436.54      378.49     77.41 o 
  -3   9   5     3780.01     3755.21    447.86 o 
  -1   9   5     2897.53     2839.22    166.71 o 
   1   9   5    10097.19    10680.20    609.59 o 
   3   9   5    13324.26    14054.12    360.78 o 
   5   9   5      959.97      701.65     99.53 o 
   7   9   5       74.68      104.50    104.50 o 
   9   9   5      881.43      791.23    144.31 o 
  11   9   5     6197.16     6673.18    318.48 o 
  13   9   5     5410.12     5573.42    288.62 o 
  15   9   5     5177.67     5543.56    293.60 o 
 -20  10   5     5357.56     5513.71    318.48 o 
 -18  10   5     4291.33     4583.14    253.79 o 
 -16  10   5     1806.73     1801.41    213.98 o 
 -14  10   5      115.31       74.64    104.50 o 
 -12  10   5      309.10      363.27    154.26 o 
 -10  10   5     4529.05     4622.95    248.81 o 
  -8  10   5     3491.88     3567.99    238.86 o 
  -6  10   5    11042.62    11768.88    323.46 o 
  -4  10   5     6918.19     6587.13    256.28 o 
  -2  10   5     3903.78     3703.72    211.49 o 
   0  10   5      252.52      241.35     80.93 o 
   2  10   5      403.44      445.21     89.28 o 
   4  10   5     1639.08     1597.38    189.10 o 
   6  10   5     4154.93     4150.21    258.77 o 
   8  10   5    12831.49    13261.76    378.20 o 
  10  10   5     3381.37     3149.98    248.81 o 
  12  10   5      858.54      796.20    199.05 o 
 -19  11   5      420.08      517.53    189.10 o 
 -17  11   5      596.00      512.56    139.34 o 
 -15  11   5        3.86       94.55    114.45 o 
 -13  11   5      683.38      776.30    189.10 o 
 -11  11   5      691.38      602.13    174.17 o 
  -9  11   5      512.69      333.41    119.43 o 
  -7  11   5     1384.14     1582.45    204.03 o 
  -5  11   5      215.18      283.65    134.36 o 
  -3  11   5      490.83      617.06    164.22 o 
  -1  11   5     1625.76     1537.37    151.78 o 
   1  11   5     1814.61     1741.44    174.17 o 
   3  11   5     1721.89     1736.72    184.12 o 
   5  11   5     2442.65     2239.32    243.84 o 
   7  11   5     1117.83     1169.42    223.93 o 
   9  11   5      802.32      602.13    144.31 o 
  11  11   5       33.23       39.81    124.41 o 
 -16  12   5      444.51      517.53    179.15 o 
 -14  12   5     1048.91     1040.04    213.98 o 
 -12  12   5      108.85       44.79    129.38 o 
 -10  12   5     1474.72     1557.57    228.91 o 
  -8  12   5     3943.63     3916.32    258.77 o 
  -6  12   5     5867.97     6150.67    303.55 o 
  -4  12   5     4750.07     4826.98    283.65 o 
  -2  12   5     2077.92     2169.65    213.98 o 
   0  12   5     1966.96     1766.94    141.73 o 
   2  12   5     1070.52      911.69    134.36 o 
   4  12   5     3615.53     3244.53    263.74 o 
   6  12   5     5019.04     4423.90    278.67 o 
   8  12   5     3058.31     2741.92    268.72 o 
 -11  13   5     3896.13     3911.35    298.58 o 
  -9  13   5     3103.44     3259.46    288.62 o 
  -7  13   5       48.25      149.29    149.29 o 
  -5  13   5      356.62      204.03    144.31 o 
  -3  13   5     2097.28     1741.69    204.03 o 
  -1  13   5     8264.91     8788.09    363.27 o 
   1  13   5     6580.01     7175.78    363.27 o 
   3  13   5     2509.56     1900.94    204.03 o 
   5  13   5     2000.31     1866.10    228.91 o 
 -30   0   6      971.25     1184.35    199.05 o 
 -28   0   6      433.54      552.37    159.24 o 
 -26   0   6      494.03      567.29    169.19 o 
 -24   0   6     8811.66     9559.41    288.62 o 
 -22   0   6    21542.00    23124.73    408.05 o 
 -20   0   6    10264.61     9843.06    248.81 o 
 -18   0   6    29530.96    29175.87    363.27 o 
 -16   0   6    12719.53    11997.79    233.88 o 
 -14   0   6      643.06      701.65     84.60 o 
 -12   0   6     5851.50     5911.81    139.34 o 
 -10   0   6    44514.66    42975.07    283.65 o 
  -8   0   6    73660.14    73902.59    308.53 o 
  -6   0   6    53057.66    55639.68    233.88 o 
  -4   0   6    24644.54    25488.46    154.26 o 
  -2   0   6     8783.13     9146.38    164.22 o 
   0   0   6      260.31      258.77     64.69 o 
   2   0   6     4948.17     5075.80    144.31 o 
   4   0   6    19527.00    19999.63    253.79 o 
   6   0   6    26059.39    26433.95    288.62 o 
   8   0   6    15800.41    16645.62    253.79 o 
  10   0   6     2559.41     2731.97    129.38 o 
  18   0   6     2796.94     2637.42    209.00 o 
  20   0   6     4422.74     4180.07    258.77 o 
  22   0   6     5227.95     5180.30    298.58 o 
 -29   1   6      907.62      925.87    130.05 o 
 -27   1   6     4214.99     4405.77    315.99 o 
 -25   1   6     1836.90     1849.61    116.94 o 
 -23   1   6     1492.48     1553.41    271.21 o 
 -21   1   6     1090.87     1261.87    102.04 o 
 -19   1   6      405.81      303.55     75.10 o 
 -17   1   6     2648.41     2498.13     98.53 o 
 -15   1   6     3491.48     3137.49    278.67 o 
 -13   1   6     9883.58     9183.51    263.74 o 
 -11   1   6     2134.94     1805.14     66.58 o 
  -9   1   6     6714.63     6744.60    221.44 o 
  -7   1   6      195.68      224.04     28.15 o 
  -5   1   6      810.57      905.68     54.74 o 
  -3   1   6    24989.38    27303.80    689.21 o 
  -1   1   6    38394.01    40924.84    313.50 o 
   1   1   6    14969.50    15794.08    152.31 o 
   3   1   6     6257.22     6656.55    110.80 o 
   5   1   6     1172.19     1213.67     72.07 o 
   7   1   6      216.97      186.61     49.26 o 
   9   1   6     4033.12     4225.52    105.39 o 
  11   1   6    11679.49    12495.41    248.81 o 
  15   1   6     6214.99     5702.81    209.00 o 
  17   1   6     2611.86     2478.18    179.15 o 
  19   1   6      486.29      298.58    144.31 o 
  21   1   6      164.37      129.38    109.48 o 
 -30   2   6      108.55       78.09     84.40 o 
 -28   2   6       26.77       77.71     91.28 o 
 -26   2   6      317.94      228.71     86.08 o 
 -24   2   6      121.39       64.96     65.03 o 
 -22   2   6      615.08      510.86     84.23 o 
 -20   2   6      663.50      583.49     87.13 o 
 -18   2   6     3019.89     3061.09    115.96 o 
 -16   2   6      349.82      395.26     60.90 o 
 -14   2   6      186.07      182.51     42.89 o 
 -12   2   6      550.07      467.45     47.41 o 
 -10   2   6     1237.90     1321.11    111.97 o 
  -8   2   6     3217.65     3325.53    141.60 o 
  -6   2   6     5560.36     6291.84    325.95 o 
  -4   2   6      728.29      756.01     54.46 o 
  -2   2   6     1909.22     2119.41     71.56 o 
   0   2   6      493.35      547.39     99.53 o 
   2   2   6     2240.83     2692.16    119.43 o 
   4   2   6     1125.05     1335.22     73.64 o 
   6   2   6      227.03      257.10     50.21 o 
   8   2   6      831.91      859.10     70.54 o 
  10   2   6      921.46      814.81    104.50 o 
  12   2   6       51.04       36.97     47.77 o 
  14   2   6      167.16      152.51     59.51 o 
 -29   3   6     1618.24     1619.53    157.88 o 
 -27   3   6     3591.13     3788.73    177.46 o 
 -25   3   6     4949.32     5068.87    238.86 o 
 -23   3   6      985.24      952.68    103.76 o 
 -21   3   6     1495.27     1482.93    164.22 o 
 -19   3   6       65.38       99.53     79.62 o 
 -17   3   6     4110.67     3786.94    184.12 o 
 -15   3   6    13447.63    13714.60    263.74 o 
 -13   3   6    12430.32    11380.23    552.37 o 
 -11   3   6    19195.82    18833.76   1119.66 o 
  -9   3   6     2273.41     2334.16    114.45 o 
  -7   3   6      131.21      176.02     48.79 o 
  -5   3   6     3735.56     3899.75    166.71 o 
  -3   3   6    22959.71    25186.88   1007.69 o 
  -1   3   6    42512.00    45795.46   1316.22 o 
   1   3   6    19592.70    20925.21    273.69 o 
   3   3   6    16775.64    14363.37   2017.88 o 
   5   3   6     4332.02     4217.21    419.36 o 
   7   3   6      707.50      556.47    144.31 o 
   9   3   6     3040.68     3100.22    169.19 o 
  11   3   6    11145.99    11614.61    283.65 o 
  13   3   6    12453.67    13480.72    318.48 o 
  15   3   6     6396.62     7205.64    233.88 o 
 -30   4   6      896.06      836.01    194.07 o 
 -28   4   6      414.19      298.58    124.41 o 
 -26   4   6      626.92      547.61    118.25 o 
 -24   4   6     6024.67     6469.15    273.69 o 
 -22   4   6     9802.36     9793.30    308.53 o 
 -20   4   6    42294.56    45532.87    512.56 o 
 -18   4   6    11733.38    11813.67    298.58 o 
 -16   4   6     3261.67     3324.15    184.12 o 
 -14   4   6       42.55       59.72     54.74 o 
 -12   4   6     6691.25     6835.26    315.99 o 
 -10   4   6    63279.53    67504.53   4170.12 o 
  -8   4   6   139027.66   152504.72   9143.90 o 
  -6   4   6    55377.46    60000.67   3067.87 o 
  -4   4   6    23542.01    24575.12   1102.24 o 
  -2   4   6     2526.36     2578.50     84.23 o 
   0   4   6      872.98      748.92    104.50 o 
   2   4   6     8559.23     8887.62    223.93 o 
   4   4   6    35077.89    36794.55    388.15 o 
   6   4   6    16215.90    16685.43    298.58 o 
   8   4   6    16719.72    18108.65    333.41 o 
  10   4   6     3437.45     3244.53    169.19 o 
  12   4   6       56.98       84.60    109.48 o 
  14   4   6      227.30      169.19     94.55 o 
  16   4   6     1794.04     1975.58    184.12 o 
 -29   5   6      946.20      965.40    204.03 o 
 -27   5   6      344.25      378.20    189.10 o 
 -25   5   6     3514.88     3299.27    238.86 o 
 -23   5   6     1546.36     1612.31    199.05 o 
 -21   5   6      246.39      333.41    119.43 o 
 -19   5   6      834.73      840.99    154.26 o 
 -17   5   6     4027.80     4443.81    228.91 o 
 -15   5   6     7485.10     7767.96    258.77 o 
 -13   5   6     4787.95     4896.65    194.07 o 
 -11   5   6      780.39      677.37     60.90 o 
  -9   5   6     1135.17     1292.37     84.60 o 
  -7   5   6     4642.46     4999.09    161.73 o 
  -5   5   6     1006.31     1055.10     72.69 o 
  -3   5   6     3061.28     2917.65    134.36 o 
  -1   5   6     5391.02     5974.88    238.86 o 
   1   5   6     8036.93     8594.51    440.40 o 
   3   5   6      243.71      199.05     89.57 o 
   5   5   6     1038.39      905.68    119.43 o 
   7   5   6       20.38       59.72     89.57 o 
   9   5   6     1183.53     1179.38    164.22 o 
  11   5   6     2024.16     2244.30    189.10 o 
  13   5   6     4494.08     4558.26    253.79 o 
  15   5   6     2564.46     2727.00    223.93 o 
  17   5   6      273.89      238.86    139.34 o 
 -26   6   6       15.23       29.86    124.41 o 
 -24   6   6      426.67      278.67    114.45 o 
 -22   6   6     2699.46     2936.00    213.98 o 
 -20   6   6      703.81      587.20    159.24 o 
 -18   6   6     4745.50     4603.05    228.91 o 
 -16   6   6      125.82      154.26     99.53 o 
 -14   6   6      705.06      641.94    124.41 o 
 -12   6   6     2203.28     2368.70    164.22 o 
 -10   6   6     7497.03     7643.71    587.20 o 
  -8   6   6    11159.06    11363.28    801.18 o 
  -6   6   6     8781.71     9129.89    584.71 o 
  -4   6   6     2046.53     1950.87    151.78 o 
  -2   6   6      111.74      111.14     40.06 o 
   0   6   6      483.45      526.06     77.72 o 
   2   6   6     1330.35     1342.53     96.59 o 
   4   6   6     1515.91     1547.62    139.34 o 
   6   6   6     2468.43     2184.58    154.26 o 
   8   6   6      815.52      900.70    139.34 o 
  10   6   6      108.42      238.86    129.38 o 
  12   6   6      617.13      602.13    154.26 o 
  14   6   6       74.39      119.43    124.41 o 
  16   6   6       41.91       49.76     99.53 o 
  18   6   6      566.91      582.22    174.17 o 
 -25   7   6     5132.19     5583.38    278.67 o 
 -23   7   6      984.06     1030.09    189.10 o 
 -21   7   6      259.85      179.15    109.48 o 
 -19   7   6     1076.72      955.44    184.12 o 
 -17   7   6     4591.62     5026.03    238.86 o 
 -15   7   6    19456.06    20989.91    388.15 o 
 -13   7   6    19707.78    21661.70    403.08 o 
 -11   7   6    13367.77    13983.32    323.46 o 
  -9   7   6     1904.34     1764.77    333.41 o 
  -7   7   6       70.27       59.72     40.35 o 
  -5   7   6     1122.94     1197.93    141.82 o 
  -3   7   6    19394.35    19192.19   1482.93 o 
  -1   7   6    37335.54    39637.23   2532.92 o 
   1   7   6    26059.85    26743.39   1679.49 o 
   3   7   6     8127.46     7738.10    233.88 o 
   5   7   6     2018.83     1955.67    159.24 o 
   7   7   6      129.60      228.91    134.36 o 
   9   7   6     5476.47     5503.75    258.77 o 
  11   7   6     4058.01     4364.19    253.79 o 
  13   7   6     7425.16     7986.91    303.55 o 
  15   7   6     6616.75     7021.52    318.48 o 
  17   7   6     1821.11     2025.34    243.84 o 
 -24   8   6     1292.09     1263.97    213.98 o 
 -22   8   6     6066.82     7051.38    308.53 o 
 -20   8   6     6648.91     7280.28    303.55 o 
 -18   8   6     5489.61     5742.62    273.69 o 
 -16   8   6     1915.61     1701.88    184.12 o 
 -14   8   6      526.32      542.41    129.38 o 
 -12   8   6      380.46      323.46     74.64 o 
 -10   8   6     3297.86     3702.34    213.98 o 
  -8   8   6     6664.54     7300.19    258.77 o 
  -6   8   6    14619.77    14830.97   1166.94 o 
  -4   8   6    10392.71    10341.96    624.52 o 
  -2   8   6        2.44       34.38     38.23 o 
   0   8   6     1449.63     1480.29    115.48 o 
   2   8   6     2865.50     3005.22    318.48 o 
   4   8   6     4778.82     4603.05    223.93 o 
   6   8   6    16799.21    17222.87    383.17 o 
   8   8   6     4279.18     4075.56    228.91 o 
  10   8   6     5622.61     5767.50    298.58 o 
  12   8   6     1129.29     1084.83    184.12 o 
  14   8   6      207.20      189.10    129.38 o 
  16   8   6     2584.84     3254.48    253.79 o 
 -23   9   6      105.28      119.43    154.26 o 
 -21   9   6      383.91      358.29    164.22 o 
 -19   9   6      209.99      154.26     84.60 o 
 -17   9   6      303.42      258.77    124.41 o 
 -15   9   6     2084.19     2045.25    179.15 o 
 -13   9   6     1241.75     1219.19    169.19 o 
 -11   9   6     1710.19     1701.88    189.10 o 
  -9   9   6      539.93      492.65    109.48 o 
  -7   9   6      683.74      627.01    149.29 o 
  -5   9   6     1038.33      966.05     93.26 o 
  -3   9   6      480.58      433.57     86.16 o 
  -1   9   6      184.20      226.90     81.30 o 
   1   9   6      710.89      727.81    209.00 o 
   3   9   6     2588.36     2353.78    194.07 o 
   5   9   6      535.74      587.20    164.22 o 
   7   9   6      154.07       94.55    104.50 o 
   9   9   6      586.04      338.39    129.38 o 
  11   9   6       28.19       44.79    119.43 o 
  13   9   6      168.67       64.69    104.50 o 
 -20  10   6     2497.36     2637.42    223.93 o 
 -18  10   6     1190.92     1010.18    164.22 o 
 -16  10   6     1151.23     1179.38    209.00 o 
 -14  10   6      477.93      497.63    179.15 o 
 -12  10   6      314.40      333.41    114.45 o 
 -10  10   6       85.37      159.24    129.38 o 
  -8  10   6     2166.52     2254.25    189.10 o 
  -6  10   6     4742.76     5195.23    278.67 o 
  -4  10   6      621.49      600.43     99.16 o 
  -2  10   6      156.03      132.85     68.50 o 
   0  10   6      296.38      442.26    102.69 o 
   2  10   6     1517.30     1377.84    131.92 o 
   4  10   6      177.86      303.55    139.34 o 
   6  10   6     1560.00     1701.88    199.05 o 
   8  10   6     1842.67     1746.67    218.96 o 
  10  10   6     2127.37     2239.32    243.84 o 
  12  10   6       97.03       19.91    119.43 o 
 -19  11   6      570.38      577.25    248.81 o 
 -17  11   6     4302.90     4533.38    298.58 o 
 -15  11   6     6850.63     6936.92    348.34 o 
 -13  11   6    11451.20    12316.27    373.22 o 
 -11  11   6     7746.06     8559.18    358.29 o 
  -9  11   6     2199.16     2129.84    223.93 o 
  -7  11   6      124.13      144.31    154.26 o 
  -5  11   6     1566.36     1517.76    184.12 o 
  -3  11   6     5401.44     5679.13    343.36 o 
  -1  11   6     9552.04     9767.55    816.11 o 
   1  11   6    13639.20    13706.45    549.88 o 
   3  11   6     5461.23     5478.87    253.79 o 
   5  11   6     1464.80     1288.85    194.07 o 
   7  11   6        4.11      189.10    134.36 o 
   9  11   6     1029.52     1064.92    199.05 o 
 -14  12   6      315.52      149.29    139.34 o 
 -12  12   6      617.67      676.77    199.05 o 
 -10  12   6     2276.48     2383.63    209.00 o 
  -8  12   6     6364.45     6663.23    343.36 o 
  -6  12   6     3043.02     3254.48    238.86 o 
  -4  12   6     1992.89     2085.06    218.96 o 
  -2  12   6     1167.54      940.52    139.34 o 
   0  12   6      467.56      415.34    124.41 o 
   2  12   6     2275.86     1890.98    194.07 o 
   4  12   6     6106.74     5543.56    308.53 o 
   6  12   6     4656.55     4190.02    313.50 o 
  -9  13   6     1033.97      761.37    209.00 o 
  -7  13   6      476.35      472.75    228.91 o 
  -5  13   6      157.98      114.45    144.31 o 
  -3  13   6       92.49       84.60    139.34 o 
  -1  13   6       42.59      149.29    179.15 o 
   1  13   6       23.58       54.74    129.38 o 
   3  13   6      780.99      617.06    179.15 o 
 -31   1   7     1543.31     1839.28    171.45 o 
 -29   1   7     3526.26     3871.76    182.87 o 
 -27   1   7     1083.16     1318.90    144.14 o 
 -25   1   7     3116.60     3223.51    146.80 o 
 -23   1   7      514.33      476.68     75.59 o 
 -21   1   7      463.04      399.61     82.19 o 
 -19   1   7     4750.13     4526.45    266.23 o 
 -17   1   7     8330.65     7868.10    159.24 o 
 -15   1   7     4780.58     4486.61    109.08 o 
 -13   1   7     7837.68     7402.92    121.92 o 
 -11   1   7     3618.18     3261.77    124.41 o 
  -9   1   7      899.86      931.11     47.77 o 
  -7   1   7     3398.28     3589.03     54.24 o 
  -5   1   7     6684.01     7261.22    231.40 o 
  -3   1   7    17705.49    19056.13    145.38 o 
  -1   1   7     4592.76     4608.03    149.29 o 
   1   1   7     4034.17     4178.23    105.56 o 
   3   1   7     6468.77     6982.43    127.53 o 
   5   1   7      110.34      148.58     48.89 o 
   7   1   7     1097.11     1183.35     89.57 o 
   9   1   7     3779.86     4182.35    120.76 o 
  11   1   7     4702.87     5055.89    189.10 o 
  21   1   7      704.15      562.32    189.10 o 
 -30   2   7      245.04      321.45     98.04 o 
 -28   2   7      192.78      174.17     84.45 o 
 -26   2   7     3003.32     3084.79    191.59 o 
 -24   2   7     7611.77     7999.38    200.48 o 
 -22   2   7    10757.71    11120.99    210.77 o 
 -20   2   7    10873.82    10780.20    301.06 o 
 -18   2   7     7516.60     7170.59    500.12 o 
 -16   2   7      444.71      444.27     59.51 o 
 -14   2   7     1249.89     1176.53     71.56 o 
 -12   2   7     7945.94     7412.28    691.70 o 
 -10   2   7    16234.44    15489.74    965.40 o 
  -8   2   7     5867.28     5224.54    141.79 o 
  -6   2   7    29951.31    31432.06   1273.93 o 
  -4   2   7    21084.02    22979.82    895.73 o 
  -2   2   7       78.12      166.08     54.99 o 
   0   2   7     6199.28     6424.36    174.17 o 
   2   2   7    17037.51    18494.58    181.36 o 
   4   2   7    16705.45    17357.32    184.91 o 
   6   2   7    25516.23    27165.24    564.81 o 
   8   2   7    15673.92    16187.81    308.53 o 
  10   2   7    16962.87    18581.39    338.39 o 
  12   2   7      216.68      223.93     74.64 o 
 -31   3   7      804.98      587.20    144.31 o 
 -29   3   7     2092.56     2163.72    161.75 o 
 -27   3   7     1600.85     1519.17    137.36 o 
 -25   3   7     3680.99     3781.04    161.34 o 
 -23   3   7      214.84      173.15     68.55 o 
 -21   3   7      367.73      366.50     77.72 o 
 -19   3   7     2461.95     2556.13    253.79 o 
 -17   3   7     6094.33     6265.12    199.05 o 
 -15   3   7    13110.55    14202.28    283.65 o 
 -13   3   7    13431.58    13333.84    736.49 o 
 -11   3   7     9692.07    10279.11    440.40 o 
  -9   3   7     1814.39     1719.25    135.48 o 
  -7   3   7      733.95      791.95     57.98 o 
  -5   3   7     6540.49     7033.79    293.60 o 
  -3   3   7      945.83      915.10     70.38 o 
  -1   3   7     2073.02     1982.02     77.17 o 
   1   3   7     5070.35     5533.61    189.10 o 
   3   3   7     5224.90     5534.09    118.25 o 
   5   3   7      373.31      350.84     50.93 o 
   7   3   7      309.78      238.86     89.57 o 
   9   3   7     1818.67     1746.67    154.26 o 
  11   3   7      833.07      831.04    139.34 o 
  13   3   7     1077.35     1154.49    149.29 o 
 -30   4   7       66.56      -29.86    134.36 o 
 -28   4   7      292.46      326.34     87.13 o 
 -26   4   7      745.47      717.66    114.72 o 
 -24   4   7      659.77      539.31     99.53 o 
 -22   4   7     3055.39     3140.03    209.00 o 
 -20   4   7     8238.18     8753.26    278.67 o 
 -18   4   7      415.03      567.29    134.36 o 
 -16   4   7     1128.07     1259.00    139.34 o 
 -14   4   7       30.32       24.88     49.76 o 
 -12   4   7      788.86      833.10     63.33 o 
 -10   4   7     3024.19     3370.86    141.82 o 
  -8   4   7    24410.65    26773.94   1308.76 o 
  -6   4   7     3492.70     3994.13    156.75 o 
  -4   4   7      443.60      470.13     61.50 o 
  -2   4   7      580.58      500.14     54.74 o 
   0   4   7      247.13      243.27     48.49 o 
   2   4   7      484.53      462.79     94.55 o 
   4   4   7      281.33      328.43    124.41 o 
   6   4   7      570.09      562.32    114.45 o 
   8   4   7      919.81      776.30    139.34 o 
  10   4   7      237.77      119.43     59.72 o 
  12   4   7       51.98       69.67     74.64 o 
  14   4   7      181.88      218.96     99.53 o 
  16   4   7      733.25      791.23    139.34 o 
 -29   5   7     1901.03     2055.20    218.96 o 
 -27   5   7     6982.95     7152.07    574.76 o 
 -25   5   7     1517.32     1522.74    204.03 o 
 -23   5   7      815.17      761.37    154.26 o 
 -21   5   7      400.02      293.60    114.45 o 
 -19   5   7     3217.35     3314.20    194.07 o 
 -17   5   7    12337.78    13430.95    323.46 o 
 -15   5   7    19871.53    21198.91    343.36 o 
 -13   5   7    20933.46    22233.97    343.36 o 
 -11   5   7    12339.16    12355.14    726.54 o 
  -9   5   7     1486.36     1532.08     87.22 o 
  -7   5   7     5662.99     5984.59    318.48 o 
  -5   5   7     7296.18     7362.52    395.61 o 
  -3   5   7     6192.62     5980.82    380.68 o 
  -1   5   7    17214.62    17584.73    992.77 o 
   1   5   7    24469.70    25293.76    664.33 o 
   3   5   7     5520.43     5742.62    223.93 o 
   5   5   7       80.17       74.64     79.62 o 
   7   5   7     1659.55     1746.67    144.31 o 
   9   5   7     1281.72     1472.98    169.19 o 
  11   5   7      862.94      940.52    139.34 o 
  13   5   7     2958.19     3443.58    228.91 o 
  15   5   7     1604.93     1557.57    204.03 o 
  17   5   7      972.81     1273.93    179.15 o 
 -26   6   7     1850.30     1900.94    209.00 o 
 -24   6   7     4996.04     5414.18    288.62 o 
 -22   6   7     7568.03     8166.06    308.53 o 
 -20   6   7     4919.50     5434.09    243.84 o 
 -18   6   7     6103.60     6802.56    268.72 o 
 -16   6   7      529.83      517.53    139.34 o 
 -14   6   7     3640.37     3921.30    189.10 o 
 -12   6   7     5763.03     6548.77    238.86 o 
 -10   6   7     6732.86     6697.82    360.78 o 
  -8   6   7    16587.64    16603.42   1005.21 o 
  -6   6   7    13473.58    13277.61    661.84 o 
  -4   6   7     8540.79     8637.32    246.33 o 
  -2   6   7     1888.52     1946.76    124.41 o 
   0   6   7     3514.70     3798.35    226.42 o 
   2   6   7     6864.96     7210.62    228.91 o 
   4   6   7     6944.00     7459.43    253.79 o 
   6   6   7    14987.98    16108.19    363.27 o 
   8   6   7    16914.49    17342.30    378.20 o 
  10   6   7      840.95      831.04    154.26 o 
  12   6   7      113.53       59.72    124.41 o 
  14   6   7     1351.56     1313.74    194.07 o 
  16   6   7     2317.85     2473.21    228.91 o 
  18   6   7     1377.02     1154.49    194.07 o 
 -25   7   7      954.45     1035.06    209.00 o 
 -23   7   7       41.84       74.64    124.41 o 
 -21   7   7      586.83      607.10    149.29 o 
 -19   7   7     1066.98     1134.59    169.19 o 
 -17   7   7     2506.17     2662.30    204.03 o 
 -15   7   7     1151.69     1074.87    129.38 o 
 -13   7   7      309.01      253.79    119.43 o 
 -11   7   7      593.09      741.46    149.29 o 
  -9   7   7       20.24       63.95     45.11 o 
  -7   7   7      867.01      885.56     92.01 o 
  -5   7   7      147.57      180.02     59.72 o 
  -3   7   7      526.19      468.46     79.88 o 
  -1   7   7     3888.41     4066.64    148.03 o 
   1   7   7      489.24      516.20     80.02 o 
   3   7   7      283.62      373.22    114.45 o 
   5   7   7      240.87      263.74    104.50 o 
   7   7   7     1527.29     1477.95    174.17 o 
   9   7   7     2565.48     2761.83    243.84 o 
  11   7   7     1564.94     1403.31    194.07 o 
  13   7   7     1010.96      915.63    184.12 o 
  15   7   7     1399.69     1363.50    184.12 o 
  17   7   7      118.71       74.64     84.60 o 
 -24   8   7     1522.43     1438.14    213.98 o 
 -22   8   7     2030.26     2184.58    238.86 o 
 -20   8   7     2118.40     2308.99    218.96 o 
 -18   8   7      752.23      537.44    169.19 o 
 -16   8   7      299.75      273.69    159.24 o 
 -14   8   7        8.11       59.72     94.55 o 
 -12   8   7      307.83      298.58    139.34 o 
 -10   8   7      553.08      592.18    119.43 o 
  -8   8   7     3160.67     2913.65    118.33 o 
  -6   8   7      538.77      443.48     68.01 o 
  -4   8   7      840.07      760.41     78.89 o 
  -2   8   7       66.66      112.26     58.59 o 
   0   8   7      515.22      593.47     86.08 o 
   2   8   7      649.53      622.03    124.41 o 
   4   8   7      225.13      313.51    124.41 o 
   6   8   7      880.60      636.96    169.19 o 
   8   8   7     2640.59     2637.42    218.96 o 
  10   8   7      671.37      622.03    164.22 o 
  12   8   7      242.76      233.88    124.41 o 
  14   8   7      532.00      542.41    174.17 o 
 -23   9   7      405.15      437.91    169.19 o 
 -21   9   7      116.48      199.05    134.36 o 
 -19   9   7     1066.17     1169.42    209.00 o 
 -17   9   7     1923.31     2015.39    213.98 o 
 -15   9   7     5745.56     6245.22    283.65 o 
 -13   9   7     6252.27     6941.90    293.60 o 
 -11   9   7     1340.05     1657.10    199.05 o 
  -9   9   7      637.47      636.96    154.26 o 
  -7   9   7     2063.64     2070.13    194.07 o 
  -5   9   7     6623.75     6751.94    534.95 o 
  -3   9   7     7293.00     7568.62    627.01 o 
  -1   9   7     7756.83     7624.97    405.57 o 
   1   9   7     6116.67     6249.34    199.05 o 
   3   9   7     2685.13     2612.54    199.05 o 
   5   9   7       64.95      189.10    119.43 o 
   7   9   7     3562.64     3647.61    273.69 o 
   9   9   7     3794.22     3776.99    268.72 o 
  11   9   7     4273.45     4488.60    263.74 o 
 -20  10   7     3245.55     3597.84    308.53 o 
 -18  10   7     2105.00     2109.94    199.05 o 
 -16  10   7      144.34      223.93    139.34 o 
 -14  10   7      587.60      661.84    179.15 o 
 -12  10   7     3767.28     3811.82    268.72 o 
 -10  10   7     9675.83    10380.50    333.41 o 
  -8  10   7    10385.21    10912.96    343.36 o 
  -6  10   7     4779.70     5309.68    268.72 o 
  -4  10   7     3150.70     3062.26    155.43 o 
  -2  10   7      506.75      461.21     95.57 o 
   0  10   7     1282.73     1312.69    132.72 o 
   2  10   7     3302.56     3498.32    238.86 o 
   4  10   7     1868.54     1736.72    184.12 o 
   6  10   7     5301.33     5304.70    308.53 o 
   8  10   7     3338.91     2965.86    228.91 o 
  10  10   7      469.96      398.10    144.31 o 
 -17  11   7      172.33      114.45    154.26 o 
 -15  11   7      370.92      233.88    179.15 o 
 -13  11   7     1363.82     1159.47    169.19 o 
 -11  11   7      159.18      164.22    119.43 o 
  -9  11   7      370.32      268.72    194.07 o 
  -7  11   7      603.26      567.29    139.34 o 
  -5  11   7      625.53      577.25    164.22 o 
  -3  11   7       83.78      124.41     70.38 o 
  -1  11   7      223.63      155.92     79.09 o 
   1  11   7      747.86      648.41    111.97 o 
   3  11   7      903.56      860.89    179.15 o 
   5  11   7       60.00      114.45    129.38 o 
   7  11   7      168.98      179.15    119.43 o 
 -14  12   7      208.03      194.07    149.29 o 
 -12  12   7     1121.51      920.61    233.88 o 
 -10  12   7     1638.37     1995.48    268.72 o 
  -8  12   7     1712.16     1602.36    209.00 o 
  -6  12   7     1341.23     1288.85    233.88 o 
  -4  12   7     1930.04     1627.24    248.81 o 
  -2  12   7      173.54      298.58    159.24 o 
   0  12   7      190.38      143.68     81.30 o 
   2  12   7      505.07      408.05    144.31 o 
   4  12   7     3030.65     2851.40    268.72 o 
   1  13   7     3942.37     3587.89    263.74 o 
 -30   0   8      371.66      194.07    124.41 o 
 -28   0   8       31.17       99.53    114.45 o 
 -26   0   8      549.66      726.54    164.22 o 
 -24   0   8      922.92      845.97    134.36 o 
 -22   0   8     4332.26     4563.24    213.98 o 
 -20   0   8     9603.77     9449.94    243.84 o 
 -18   0   8     2057.20     1970.60    139.34 o 
 -16   0   8      366.99      447.86     99.53 o 
 -14   0   8      720.16      597.15     84.60 o 
 -12   0   8     8380.48     8340.23    159.24 o 
 -10   0   8    22106.40    23259.09    209.00 o 
  -8   0   8    18742.95    20965.03    179.15 o 
  -6   0   8    10976.75    11858.45    129.38 o 
  -4   0   8     8755.38     9265.82    114.45 o 
  -2   0   8      199.70      278.67     94.55 o 
   0   0   8    11653.02    12261.53    238.86 o 
   2   0   8    34233.45    38237.66    363.27 o 
   4   0   8    29474.34    31977.51    353.32 o 
   6   0   8    21120.40    23816.43    338.39 o 
   8   0   8     8009.88     8728.38    238.86 o 
  10   0   8      744.76      865.87    119.43 o 
 -31   1   8     1593.01     1895.54    167.15 o 
 -29   1   8     1131.35     1121.83    136.69 o 
 -27   1   8     2644.29     2656.55    189.10 o 
 -25   1   8      327.59      288.82     87.76 o 
 -23   1   8      134.28       95.79     52.25 o 
 -21   1   8     1856.21     1676.77    134.36 o 
 -19   1   8    12328.03    12518.14    617.06 o 
 -17   1   8     6488.92     6214.40    298.58 o 
 -15   1   8    12683.24    12709.23    154.71 o 
 -13   1   8     7493.21     7540.35    116.94 o 
 -11   1   8     2133.85     2179.13     84.60 o 
  -9   1   8     1974.59     2086.15     94.55 o 
  -7   1   8     9035.07     9884.30     79.88 o 
  -5   1   8    16361.58    17370.33    624.52 o 
  -3   1   8    13084.13    13180.86    159.24 o 
  -1   1   8    20984.37    22898.08    208.81 o 
   1   1   8     8166.02     8691.32    141.70 o 
   3   1   8      375.86      303.06     59.72 o 
   5   1   8      156.84      136.85     59.82 o 
   7   1   8     4087.76     4161.13    126.09 o 
   9   1   8    25256.25    27329.67    368.24 o 
  11   1   8     7977.63     8608.95    238.86 o 
 -30   2   8       25.52      143.28     92.01 o 
 -28   2   8      180.26      243.84     87.76 o 
 -26   2   8      214.71      140.72     75.10 o 
 -24   2   8      234.95      187.91     73.64 o 
 -22   2   8      258.25      246.80     72.16 o 
 -20   2   8       14.89       54.74     47.41 o 
 -18   2   8      260.07      203.72     55.97 o 
 -16   2   8      148.99      168.16     50.93 o 
 -14   2   8      398.94      374.67     46.63 o 
 -12   2   8     3118.77     3574.84    134.36 o 
 -10   2   8    11188.24    12485.46    209.00 o 
  -8   2   8    37685.01    41029.31   1400.82 o 
  -6   2   8     1342.08     1605.52     75.28 o 
  -4   2   8     1138.59     1250.60     70.54 o 
  -2   2   8       70.13       76.63     33.12 o 
   0   2   8     1635.48     1637.19    124.41 o 
   2   2   8     6549.75     6932.35    131.64 o 
   4   2   8     1995.80     2091.47    102.04 o 
   6   2   8     1587.62     1613.45     94.81 o 
   8   2   8     3264.67     3304.24    179.15 o 
  10   2   8      184.76      184.12     79.62 o 
  12   2   8        1.35       64.69     79.62 o 
 -31   3   8     2257.87     2458.28    243.84 o 
 -29   3   8     3753.15     4279.15    196.67 o 
 -27   3   8     3761.43     3884.08    171.68 o 
 -25   3   8      632.14      568.55     96.72 o 
 -23   3   8      899.82      865.04    112.60 o 
 -21   3   8     5663.01     5564.75    564.81 o 
 -19   3   8     2535.34     2503.91    119.43 o 
 -17   3   8     9992.42     9457.89    413.03 o 
 -15   3   8    10588.30    10495.21    384.78 o 
 -13   3   8    12004.66    12413.44    726.54 o 
 -11   3   8     5852.14     6109.19    258.77 o 
  -9   3   8      561.97      561.19     63.04 o 
  -7   3   8     5509.16     5510.19    112.60 o 
  -5   3   8    17701.14    18155.32    241.35 o 
  -3   3   8    11640.36    12101.44    296.09 o 
  -1   3   8     9335.81     9432.19    145.74 o 
   1   3   8     5426.97     5453.99    194.07 o 
   3   3   8      246.33      246.19     63.04 o 
   5   3   8      682.85      669.89     70.80 o 
   7   3   8     9536.02     9793.30    273.69 o 
   9   3   8    16178.87    17571.21    348.34 o 
  11   3   8     9928.40    10718.89    288.62 o 
  13   3   8     4829.45     5110.63    218.96 o 
 -30   4   8        7.32       99.53     99.53 o 
 -28   4   8      653.59      621.41    115.93 o 
 -26   4   8     4278.58     4476.42    358.29 o 
 -24   4   8     5224.71     5636.43    378.20 o 
 -22   4   8     4580.80     4440.73    273.69 o 
 -20   4   8     6310.89     6991.66    263.74 o 
 -18   4   8     5653.18     6061.10    223.93 o 
 -16   4   8      175.15      134.36     84.60 o 
 -14   4   8     7221.30     7376.25    587.20 o 
 -12   4   8    11855.78    12124.90    437.91 o 
 -10   4   8    13991.89    14579.16    646.91 o 
  -8   4   8    36005.04    37646.11   1681.98 o 
  -6   4   8     9076.55     9125.90    355.80 o 
  -4   4   8     1013.19     1034.81    121.92 o 
  -2   4   8      177.78      132.00     84.60 o 
   0   4   8    10058.77    10544.72    258.77 o 
   2   4   8    20389.39    20641.57    338.39 o 
   4   4   8     9587.02    10435.03    169.74 o 
   6   4   8     1971.65     2139.80    169.19 o 
   8   4   8     1002.75     1064.92    129.38 o 
  10   4   8       49.27       79.62    104.50 o 
  12   4   8      595.18      582.22    154.26 o 
  14   4   8     2295.21     2448.32    218.96 o 
 -29   5   8      435.53      179.15    124.41 o 
 -27   5   8      667.11      706.63    169.19 o 
 -25   5   8      148.35       84.60     94.55 o 
 -23   5   8      100.38       54.74    104.50 o 
 -21   5   8      878.00      895.73    124.41 o 
 -19   5   8     4554.54     5244.99    258.77 o 
 -17   5   8     7121.06     7743.08    258.77 o 
 -15   5   8     4719.44     5090.72    228.91 o 
 -13   5   8      399.41      369.60     59.72 o 
 -11   5   8      462.64      359.27     52.44 o 
  -9   5   8      533.56      554.97     72.89 o 
  -7   5   8     3949.78     4089.06    246.33 o 
  -5   5   8    12109.48    13730.41    704.14 o 
  -3   5   8    27388.97    29906.03    607.10 o 
  -1   5   8     4388.76     4706.00    121.05 o 
   1   5   8     3047.28     3612.77    194.07 o 
   3   5   8     1597.63     1751.65    174.17 o 
   5   5   8      129.71      189.10    124.41 o 
   7   5   8     2669.86     2607.57    189.10 o 
   9   5   8     2139.25     2164.68    204.03 o 
  11   5   8     2168.19     2189.56    194.07 o 
  13   5   8     2421.27     2279.13    218.96 o 
  15   5   8      208.91      149.29    104.50 o 
 -28   6   8      629.22      627.01    209.00 o 
 -26   6   8      495.69      398.10    139.34 o 
 -24   6   8      796.74      627.01    164.22 o 
 -22   6   8     1498.24     1388.38    189.10 o 
 -20   6   8      199.12      114.45    109.48 o 
 -18   6   8     1376.37     1463.02    169.19 o 
 -16   6   8     1273.37     1492.88    154.26 o 
 -14   6   8     6208.75     6379.58    238.86 o 
 -12   6   8     7903.69     8394.97    263.74 o 
 -10   6   8     5778.08     5654.99    216.47 o 
  -8   6   8     4742.01     4642.18    186.61 o 
  -6   6   8     4820.07     4707.03    271.21 o 
  -4   6   8     1131.21     1101.65     90.68 o 
  -2   6   8     1472.91     1590.82    101.32 o 
   0   6   8     7402.17     7794.68    455.33 o 
   2   6   8     2239.16     2249.27    169.19 o 
   4   6   8     2719.88     2607.57    194.07 o 
   6   6   8     1342.88     1368.47    159.24 o 
   8   6   8      283.57      447.86    154.26 o 
  10   6   8      704.22      741.46    164.22 o 
  12   6   8      157.73      149.29    119.43 o 
  14   6   8      250.85      248.81    119.43 o 
  16   6   8       64.00      204.03    154.26 o 
 -25   7   8     1913.10     1900.94    248.81 o 
 -23   7   8      113.29      189.10    139.34 o 
 -21   7   8     2112.28     2219.42    213.98 o 
 -19   7   8     4425.83     5035.99    258.77 o 
 -17   7   8     8798.64     9857.99    313.50 o 
 -15   7   8     8261.33     9141.41    288.62 o 
 -13   7   8      923.98     1169.42    144.31 o 
 -11   7   8     1714.96     1816.34    169.19 o 
  -9   7   8      131.93      163.43     66.58 o 
  -7   7   8     8496.60     8309.23    858.41 o 
  -5   7   8     3139.84     3235.72    166.71 o 
  -3   7   8    13273.67    13824.60    870.85 o 
  -1   7   8    13756.12    14613.55    579.74 o 
   1   7   8      608.48      686.73    144.31 o 
   3   7   8       35.58       69.67     74.64 o 
   5   7   8      809.01      746.44    129.38 o 
   7   7   8     5681.21     5663.00    268.72 o 
   9   7   8     9096.04     9683.82    338.39 o 
  11   7   8     9476.09     9648.99    338.39 o 
  13   7   8     2061.39     1970.60    209.00 o 
  15   7   8      676.53      910.66    204.03 o 
 -24   8   8     2408.29     2438.37    204.03 o 
 -22   8   8     4267.75     4812.05    298.58 o 
 -20   8   8     1991.26     2234.35    209.00 o 
 -18   8   8     1258.41     1259.00    199.05 o 
 -16   8   8        6.19       84.60     99.53 o 
 -14   8   8      680.11      646.92    164.22 o 
 -12   8   8     3217.49     3577.94    194.07 o 
 -10   8   8    14233.04    15137.81    348.34 o 
  -8   8   8     8441.06     8022.68    694.19 o 
  -6   8   8     5433.62     5535.85    243.84 o 
  -4   8   8     1548.15     1485.20    186.61 o 
  -2   8   8       73.45       76.25     50.49 o 
   0   8   8     2700.21     2816.60    199.05 o 
   2   8   8    11017.98    11156.80    313.50 o 
   4   8   8    13483.48    13455.83    378.20 o 
   6   8   8    11672.47    11768.88    348.34 o 
   8   8   8     2166.32     2194.53    233.88 o 
  10   8   8       74.35      134.36    119.43 o 
  12   8   8      412.86      228.91    124.41 o 
 -23   9   8       75.47      184.12    164.22 o 
 -21   9   8      403.81      398.10    159.24 o 
 -19   9   8      263.94      388.15    179.15 o 
 -17   9   8      717.26      612.08    169.19 o 
 -15   9   8     2006.56     2104.96    218.96 o 
 -13   9   8     1387.49     1259.00    179.15 o 
 -11   9   8      742.92      701.65    144.31 o 
  -9   9   8      232.09      353.32    144.31 o 
  -7   9   8     1077.92     1183.80    108.53 o 
  -5   9   8     1966.86     2007.54    268.72 o 
  -3   9   8     5430.36     5549.64    226.42 o 
  -1   9   8     3640.20     3449.92    156.32 o 
   1   9   8     1443.22     1442.89    127.53 o 
   3   9   8     1201.89     1114.68    199.05 o 
   5   9   8     1091.31     1045.02    189.10 o 
   7   9   8       46.22      164.22    139.34 o 
   9   9   8      644.79      522.51    169.19 o 
  11   9   8      711.73      517.53    169.19 o 
 -20  10   8     2056.84     2199.51    223.93 o 
 -18  10   8      290.08      209.00    149.29 o 
 -16  10   8      203.34      308.53    169.19 o 
 -14  10   8     1328.72     1403.31    209.00 o 
 -12  10   8     2086.57     1950.70    213.98 o 
 -10  10   8     5393.04     5249.96    243.84 o 
  -8  10   8     4147.87     4035.75    258.77 o 
  -6  10   8     3665.99     3712.30    253.79 o 
  -4  10   8     1271.93     1223.01    136.85 o 
  -2  10   8     1631.58     1490.39    131.37 o 
   0  10   8     3056.59     2941.44    301.06 o 
   2  10   8     6848.17     6712.99    303.55 o 
   4  10   8     8545.21     7967.01    328.43 o 
   6  10   8     2652.59     2612.54    253.79 o 
   8  10   8      703.62      393.13    139.34 o 
 -17  11   8     3678.18     3776.99    313.50 o 
 -15  11   8     3370.31     3577.94    283.65 o 
 -13  11   8     3427.87     3722.25    283.65 o 
 -11  11   8      192.69      114.45    139.34 o 
  -9  11   8       67.43       59.72    114.45 o 
  -7  11   8      935.27      801.18    184.12 o 
  -5  11   8     6024.79     6638.34    318.48 o 
  -3  11   8     6974.04     6628.46    495.14 o 
  -1  11   8     5986.89     6022.32    584.71 o 
   1  11   8     2058.47     2289.08    213.98 o 
   3  11   8      502.51      283.65    124.41 o 
   5  11   8      603.83      432.94    149.29 o 
 -12  12   8     2371.31     2109.94    258.77 o 
 -10  12   8     3673.43     3438.60    278.67 o 
  -8  12   8     4390.86     4677.69    308.53 o 
  -6  12   8     1305.14     1129.61    194.07 o 
  -4  12   8      352.46      124.41    124.41 o 
  -2  12   8       43.39       80.02     87.13 o 
   0  12   8      306.23      380.73    111.97 o 
   2  12   8      839.92      786.25    189.10 o 
 -31   1   9      666.09      688.81    138.69 o 
 -29   1   9      527.54      667.60    117.84 o 
 -27   1   9     1093.00     1187.89    112.60 o 
 -25   1   9     1338.18     1341.58    119.48 o 
 -23   1   9       83.34      119.43     66.86 o 
 -21   1   9      768.70      843.38     82.63 o 
 -19   1   9     2126.67     2020.38    102.04 o 
 -17   1   9     6219.79     6225.49    213.98 o 
 -15   1   9     6202.34     5992.83    115.48 o 
 -13   1   9      650.49      633.19     46.63 o 
 -11   1   9     1274.25     1303.78     84.60 o 
  -9   1   9     2361.25     2572.73     99.53 o 
  -7   1   9    24777.24    26742.94    758.88 o 
  -5   1   9    28125.31    30619.03    315.99 o 
  -3   1   9    20643.18    21880.66    303.55 o 
  -1   1   9    23795.20    25742.59    235.76 o 
   1   1   9     3445.67     3703.31    119.64 o 
   3   1   9      386.00      454.71     69.33 o 
   5   1   9     4633.44     5167.32    147.66 o 
   7   1   9    17546.42    18975.04    234.50 o 
   9   1   9     3352.00     3398.79    174.17 o 
 -32   2   9      652.62      716.58    194.07 o 
 -30   2   9      380.63      291.06     78.24 o 
 -28   2   9     3721.11     3976.83    209.00 o 
 -26   2   9     9335.40    10136.56    214.30 o 
 -24   2   9    16317.46    17247.76    256.80 o 
 -22   2   9    13558.58    14498.88    325.95 o 
 -20   2   9     5234.99     5550.03    298.58 o 
 -18   2   9      275.98      238.72     61.50 o 
 -16   2   9     3465.84     3479.89    161.73 o 
 -14   2   9    24826.39    27379.44    323.46 o 
 -12   2   9    39437.91    42815.83    353.32 o 
 -10   2   9    32635.96    34707.99   1555.08 o 
  -8   2   9    17311.96    18264.00    925.59 o 
  -6   2   9     4668.67     4943.93    191.59 o 
  -4   2   9      581.28      614.01     59.51 o 
  -2   2   9     2084.03     2090.03    144.31 o 
   0   2   9    17036.55    17856.40    211.12 o 
   2   2   9    11509.84    11803.65    186.10 o 
   4   2   9    10238.90    10774.66    176.42 o 
   6   2   9     3095.97     3175.29    115.48 o 
   8   2   9     2066.54     2060.18    164.22 o 
  10   2   9      213.02      263.74    109.48 o 
  12   2   9     1046.70     1104.73    144.31 o 
 -31   3   9     2540.97     2522.97    228.91 o 
 -29   3   9     2374.95     2531.97    157.77 o 
 -27   3   9     1281.72     1433.44    181.63 o 
 -25   3   9      733.32      804.45    104.86 o 
 -23   3   9      668.91      611.98     93.20 o 
 -21   3   9     3092.26     3189.79    194.07 o 
 -19   3   9     7990.16     8892.59    258.77 o 
 -17   3   9     8163.92     8628.85    248.81 o 
 -15   3   9     3237.72     3171.57    213.98 o 
 -13   3   9     4780.97     5053.37    375.71 o 
 -11   3   9     1964.64     2095.81     99.87 o 
  -9   3   9      199.26      218.67     43.88 o 
  -7   3   9     5250.47     5536.57    286.14 o 
  -5   3   9     7146.08     7899.31    410.54 o 
  -3   3   9    14528.43    15851.32    187.58 o 
  -1   3   9     3105.41     2950.93    164.22 o 
   1   3   9      456.93      427.96     94.55 o 
   3   3   9      276.54      242.74     67.18 o 
   5   3   9      728.21      816.15     81.93 o 
   7   3   9     4063.84     4384.09    209.00 o 
   9   3   9     6349.85     6419.39    258.77 o 
  11   3   9     2549.53     2572.73    194.07 o 
  13   3   9     1995.12     1821.31    189.10 o 
 -30   4   9      153.85       94.55    154.26 o 
 -28   4   9       74.87      104.50     84.60 o 
 -26   4   9      113.09        4.98     84.60 o 
 -24   4   9      303.17      318.48    119.43 o 
 -22   4   9     2083.17     2134.82    184.12 o 
 -20   4   9       87.38       39.81     84.60 o 
 -18   4   9      237.50      313.50    104.50 o 
 -16   4   9      215.21      194.07     74.64 o 
 -14   4   9     1901.86     2045.57     94.55 o 
 -12   4   9     3393.17     3774.89    400.59 o 
 -10   4   9     2169.20     2385.51    103.76 o 
  -8   4   9      185.46      248.05     66.94 o 
  -6   4   9      924.55      900.78     76.46 o 
  -4   4   9     1030.22     1030.52     82.19 o 
  -2   4   9      183.99      170.13     65.03 o 
   0   4   9      265.14      318.48    109.48 o 
   2   4   9     1760.34     1955.67    159.24 o 
   4   4   9      604.48      796.20    124.41 o 
   6   4   9      197.80      179.15    119.43 o 
   8   4   9       31.65       34.83     84.60 o 
  10   4   9      142.60       79.62     94.55 o 
  12   4   9      346.75      333.41    139.34 o 
  14   4   9      366.25      388.15    149.29 o 
 -29   5   9     4533.32     5259.92    308.53 o 
 -27   5   9     1198.56     1069.90    179.15 o 
 -25   5   9      987.15     1000.23    194.07 o 
 -23   5   9      108.49      109.48     89.57 o 
 -21   5   9     1635.37     1686.96    169.19 o 
 -19   5   9    17311.34    18437.08    358.29 o 
 -17   5   9    19298.51    21144.17    363.27 o 
 -15   5   9    17165.43    18148.46    343.36 o 
 -13   5   9     5043.31     5014.81    340.87 o 
 -11   5   9       73.97      116.55     60.18 o 
  -9   5   9      520.97      592.59     79.11 o 
  -7   5   9    10329.29    10556.21    467.77 o 
  -5   5   9    28546.33    29926.33   1898.45 o 
  -3   5   9    25574.11    27312.14    840.99 o 
  -1   5   9     7500.20     7790.96    172.88 o 
   1   5   9     2909.06     2931.02    169.19 o 
   3   5   9       52.67       49.76     79.62 o 
   5   5   9     1579.74     1532.69    164.22 o 
   7   5   9     1843.57     2234.35    199.05 o 
   9   5   9     9210.23     9823.16    313.50 o 
  11   5   9     7179.82     7932.17    283.65 o 
  13   5   9     1716.42     1681.98    184.12 o 
  15   5   9      185.77       69.67    124.41 o 
 -28   6   9      919.00     1104.73    223.93 o 
 -26   6   9     3759.12     3961.11    268.72 o 
 -24   6   9    11578.09    13326.45    378.20 o 
 -22   6   9     5479.89     5867.02    278.67 o 
 -20   6   9     2775.59     3234.58    243.84 o 
 -18   6   9      176.47      263.74    139.34 o 
 -16   6   9      275.92      144.31     64.69 o 
 -14   6   9     8695.57     9778.37    288.62 o 
 -12   6   9    23853.49    25167.59   1948.21 o 
 -10   6   9    20361.89    20726.95   1346.08 o 
  -8   6   9    14536.79    15425.00    572.27 o 
  -6   6   9      357.84      279.29     73.64 o 
  -4   6   9      157.11      148.37     65.75 o 
  -2   6   9     2130.94     2288.74    129.62 o 
   0   6   9     6817.08     7016.54    253.79 o 
   2   6   9    12235.14    12166.98    308.53 o 
   4   6   9    10223.96    10748.74    328.43 o 
   6   6   9     7348.78     8031.70    308.53 o 
   8   6   9     1196.72     1298.81    204.03 o 
  10   6   9       51.07       69.67     94.55 o 
  12   6   9     1132.76     1303.78    209.00 o 
  14   6   9     1514.16     1557.57    209.00 o 
 -25   7   9      279.23      348.34    174.17 o 
 -23   7   9       50.44        0.00     74.64 o 
 -21   7   9      400.21      308.53    114.45 o 
 -19   7   9      664.17      741.46    159.24 o 
 -17   7   9     1463.44     1532.69    169.19 o 
 -15   7   9      988.63     1129.61    164.22 o 
 -13   7   9      779.82      885.78    159.24 o 
 -11   7   9     2971.62     2836.94    251.30 o 
  -9   7   9      659.93      692.95     89.26 o 
  -7   7   9     1745.41     1575.83    105.39 o 
  -5   7   9     3524.54     3652.71    142.48 o 
  -3   7   9     1050.13     1086.57     98.34 o 
  -1   7   9     2703.01     2458.50    199.05 o 
   1   7   9     2708.21     2557.80    209.00 o 
   3   7   9       47.09       44.79     79.62 o 
   5   7   9      592.95      497.63    124.41 o 
   7   7   9     1069.46     1114.68    189.10 o 
   9   7   9     2051.25     2000.46    248.81 o 
  11   7   9     2106.15     1766.58    209.00 o 
  13   7   9      415.36      467.77    174.17 o 
 -24   8   9     2047.41     2383.63    253.79 o 
 -22   8   9     1811.16     1821.31    243.84 o 
 -20   8   9       78.32       74.64    119.43 o 
 -18   8   9      488.93      462.79    139.34 o 
 -16   8   9      455.88      457.82    154.26 o 
 -14   8   9     1039.52     1054.97    164.22 o 
 -12   8   9     3233.53     3358.98    218.96 o 
 -10   8   9     5585.55     5722.71    253.79 o 
  -8   8   9     1251.31     1203.87     93.20 o 
  -6   8   9       26.24       91.46     64.46 o 
  -4   8   9      422.67      410.34    111.97 o 
  -2   8   9      264.13      318.98     82.19 o 
   0   8   9      164.95      164.67     75.28 o 
   2   8   9     3047.40     3149.98    223.93 o 
   4   8   9     3119.42     3508.27    238.86 o 
   6   8   9     1090.78      985.30    194.07 o 
   8   8   9      394.86      403.08    199.05 o 
  10   8   9       52.50       59.72    119.43 o 
 -23   9   9      205.84       69.67    139.34 o 
 -21   9   9     2672.88     2672.26    248.81 o 
 -19   9   9     4324.48     4508.50    278.67 o 
 -17   9   9     8549.55     9574.34    338.39 o 
 -15   9   9     6748.73     7071.28    308.53 o 
 -13   9   9     2944.69     3304.24    238.86 o 
 -11   9   9      485.60      562.32    154.26 o 
  -9   9   9      873.05      920.61    169.19 o 
  -7   9   9     6451.92     6639.53    315.99 o 
  -5   9   9    18819.10    19515.61   1261.48 o 
  -3   9   9    15839.00    15989.16    751.42 o 
  -1   9   9     8386.45     8869.04    395.61 o 
   1   9   9     2451.02     2224.39    213.98 o 
   3   9   9        0.48       59.72     99.53 o 
   5   9   9     2271.36     2572.73    253.79 o 
   7   9   9     2739.64     2712.07    228.91 o 
   9   9   9     5687.88     6095.93    303.55 o 
 -20  10   9      648.30      567.29    179.15 o 
 -18  10   9      162.08       84.60    139.34 o 
 -16  10   9      335.36      189.10     89.57 o 
 -14  10   9     1582.82     1403.31    189.10 o 
 -12  10   9     5328.96     5707.78    313.50 o 
 -10  10   9     3624.61     4050.68    273.69 o 
  -8  10   9     3257.06     3632.68    268.72 o 
  -6  10   9     1283.61     1192.32    118.33 o 
  -4  10   9      364.41      345.81     99.13 o 
  -2  10   9     1669.65     1648.53    153.75 o 
   0  10   9     4517.34     4634.24    355.80 o 
   2  10   9     9674.55     9504.68    343.36 o 
   4  10   9     3736.48     3667.51    278.67 o 
   6  10   9     1293.21     1393.36    223.93 o 
 -17  11   9      692.23      592.18    189.10 o 
 -15  11   9     1027.74      930.56    209.00 o 
 -13  11   9      974.52     1259.00    223.93 o 
 -11  11   9      155.04      169.19    144.31 o 
  -9  11   9      506.76      432.94    154.26 o 
  -7  11   9       89.24       64.69    119.43 o 
  -5  11   9     1083.88     1059.95    213.98 o 
  -3  11   9      150.78      189.10    106.93 o 
  -1  11   9     2829.05     2727.03    291.11 o 
   1  11   9      600.92      607.10    179.15 o 
   3  11   9      278.83      184.12    139.34 o 
 -10  12   9     2101.76     2129.84    268.72 o 
  -8  12   9      728.36      681.75    179.15 o 
  -6  12   9      258.00      368.24    199.05 o 
  -4  12   9        8.95      169.19    139.34 o 
  -2  12   9      626.87      507.58    169.19 o 
   0  12   9     1222.45     1054.97    199.05 o 
 -32   0  10       92.20      144.31    114.45 o 
 -30   0  10     1909.97     2035.29    213.98 o 
 -28   0  10     3929.63     4608.03    243.84 o 
 -26   0  10     5673.29     6384.55    273.69 o 
 -24   0  10     8218.58     8837.86    273.69 o 
 -22   0  10     2553.35     2413.49    159.24 o 
 -20   0  10      408.90      338.39    109.48 o 
 -18   0  10       27.63       54.74     59.72 o 
 -16   0  10     4453.31     4458.74    144.31 o 
 -14   0  10    11593.84    11395.66    189.10 o 
  -4   0  10     5377.53     5583.38    194.07 o 
  -2   0  10    24618.56    27673.04    383.17 o 
   0   0  10    28090.50    29374.92    383.17 o 
   2   0  10    36211.92    39426.99    442.89 o 
   4   0  10    17318.07    18083.77    323.46 o 
   6   0  10    24370.60    27185.37    403.08 o 
   8   0  10      401.43      502.60    119.43 o 
 -31   1  10     1099.11     1187.46    130.24 o 
 -29   1  10     1760.09     1859.20    144.27 o 
 -27   1  10      521.81      482.54     88.91 o 
 -25   1  10      374.74      333.99     80.02 o 
 -23   1  10     1955.98     2125.57    139.34 o 
 -21   1  10     2338.25     2281.34    107.56 o 
 -19   1  10     5814.85     6245.22    209.00 o 
 -17   1  10     8598.80     9151.36    213.98 o 
 -15   1  10     4845.66     5001.15    174.17 o 
 -13   1  10     1150.10     1313.74    104.50 o 
 -11   1  10      420.31      492.65     84.60 o 
  -9   1  10     4181.52     4478.64    119.43 o 
  -7   1  10     7504.42     7953.64    119.64 o 
  -5   1  10      877.64      816.11    124.41 o 
  -3   1  10     2593.80     2470.02    103.76 o 
  -1   1  10     5282.82     5377.42    142.22 o 
   1   1  10       22.26       43.82     50.49 o 
   3   1  10      653.40      703.00     89.68 o 
   5   1  10      187.50      252.07     99.53 o 
   7   1  10       73.73      174.96     66.58 o 
   9   1  10     2839.84     3035.52    189.10 o 
 -30   2  10       77.87      109.48    144.31 o 
 -28   2  10      121.02      144.31     94.55 o 
 -26   2  10      722.49      661.84    154.26 o 
 -24   2  10     4920.13     5508.73    238.86 o 
 -22   2  10     1860.64     1900.94    159.24 o 
 -20   2  10     1255.26     1278.90    139.34 o 
 -18   2  10      201.48      174.17     89.57 o 
 -16   2  10       34.51       64.69     64.69 o 
 -14   2  10      409.61      338.39     69.67 o 
 -12   2  10      804.67      869.38     97.04 o 
 -10   2  10      826.59      910.66     66.94 o 
  -8   2  10      476.42      541.81     99.53 o 
  -6   2  10       84.81       94.55     35.19 o 
  -4   2  10      542.87      540.58     60.90 o 
  -2   2  10     1109.69      940.52    124.41 o 
   0   2  10     2229.99     2528.57    111.94 o 
   2   2  10      541.26      578.13     85.73 o 
   4   2  10     4912.45     4993.63    150.82 o 
   6   2  10     1048.12     1035.06    144.31 o 
   8   2  10      167.87      228.91    109.48 o 
  10   2  10       11.02        0.00     99.53 o 
 -31   3  10     1852.30     1866.10    199.05 o 
 -29   3  10     2460.57     2856.38    243.84 o 
 -27   3  10      518.08      363.27    124.41 o 
 -25   3  10       55.55       94.55    129.38 o 
 -23   3  10     2064.10     2328.89    184.12 o 
 -21   3  10    11096.19    12241.62    288.62 o 
 -19   3  10     9180.66     9614.15    258.77 o 
 -17   3  10    11671.34    11902.67    505.09 o 
 -15   3  10     6138.30     6180.54    365.76 o 
 -13   3  10     1430.70     1495.59    106.99 o 
 -11   3  10     2075.76     2276.20    159.24 o 
  -9   3  10     3751.92     3653.56    216.47 o 
  -7   3  10     2114.70     2077.07    134.36 o 
  -5   3  10    11300.32    11371.77    184.12 o 
  -3   3  10    10891.91    10483.83    400.59 o 
  -1   3  10     3994.88     3886.47    189.10 o 
   1   3  10      483.50      468.74     89.57 o 
   3   3  10      202.33      220.44     87.08 o 
   5   3  10     1531.82     1512.79    139.34 o 
   7   3  10     1505.58     1502.83    169.19 o 
   9   3  10     3372.67     3951.16    228.91 o 
  11   3  10     1259.66     1428.19    189.10 o 
 -30   4  10     1519.66     1378.43    209.00 o 
 -28   4  10     3254.39     3518.22    263.74 o 
 -26   4  10     8039.42     9255.86    333.41 o 
 -24   4  10     5113.85     6100.91    278.67 o 
 -22   4  10     5925.90     6752.80    258.77 o 
 -20   4  10      862.06      995.25    154.26 o 
 -18   4  10      978.21     1069.90    144.31 o 
 -16   4  10     4267.41     4357.24    505.09 o 
 -14   4  10     7146.58     7586.06    487.67 o 
 -12   4  10     2418.35     2386.31    161.73 o 
 -10   4  10    12920.50    13294.82    659.36 o 
  -8   4  10     9074.70     9697.69    485.19 o 
  -6   4  10     1409.12     1497.19     87.97 o 
  -4   4  10     2105.61     2119.62    115.96 o 
  -2   4  10     4461.27     4809.33    136.02 o 
   0   4  10     5368.62     5503.75    238.86 o 
   2   4  10    13967.24    14506.02    430.45 o 
   4   4  10    11758.78    11883.33    308.53 o 
   6   4  10     5873.50     6394.51    253.79 o 
   8   4  10      217.13      209.00     99.53 o 
  10   4  10     1932.53     1960.65    189.10 o 
  12   4  10     3920.54     3602.82    228.91 o 
  14   4  10     2502.35     2532.92    213.98 o 
 -29   5  10     1475.58     1532.69    228.91 o 
 -27   5  10       29.05        9.95    109.48 o 
 -25   5  10      350.77      348.34    139.34 o 
 -23   5  10     1972.63     2060.18    189.10 o 
 -21   5  10     1777.57     2060.18    174.17 o 
 -19   5  10      244.45      283.65    129.38 o 
 -17   5  10      496.47      656.87    139.34 o 
 -15   5  10     2752.33     2881.26    174.17 o 
 -13   5  10      852.19      903.33     82.49 o 
 -11   5  10      657.07      727.76     84.23 o 
  -9   5  10      444.69      511.71     76.46 o 
  -7   5  10      160.64      185.34     71.56 o 
  -5   5  10     1514.17     1669.05    139.34 o 
  -3   5  10      540.49      505.75     85.73 o 
  -1   5  10     2972.60     3125.10    174.17 o 
   1   5  10      308.18      398.10    129.38 o 
   3   5  10      554.72      517.53    139.34 o 
   5   5  10     2631.18     2557.80    199.05 o 
   7   5  10     1436.80     1348.57    184.12 o 
   9   5  10      903.70      895.73    169.19 o 
  11   5  10      362.58      413.03    164.22 o 
  13   5  10      394.91      403.08    169.19 o 
  15   5  10      174.64      209.00    134.36 o 
 -28   6  10     1697.29     1925.82    253.79 o 
 -26   6  10     1005.36     1204.26    189.10 o 
 -24   6  10     1265.82     1468.00    209.00 o 
 -22   6  10      196.47      154.26    114.45 o 
 -20   6  10      880.32      980.33    154.26 o 
 -18   6  10       23.85       14.93    114.45 o 
 -16   6  10      429.42      368.24    134.36 o 
 -14   6  10     2508.58     2577.71    174.17 o 
 -12   6  10     4600.25     4958.53    301.06 o 
 -10   6  10     1442.72     1381.01    103.40 o 
  -8   6  10      187.11      134.86     82.11 o 
  -6   6  10      446.65      454.67     77.32 o 
  -4   6  10      390.63      440.79     94.23 o 
  -2   6  10      503.99      502.71     76.34 o 
   0   6  10     1631.57     1492.88    154.26 o 
   2   6  10      140.31      218.96    119.43 o 
   4   6  10      862.43      826.06    169.19 o 
   6   6  10      769.47      676.77    154.26 o 
   8   6  10       64.83       69.67    109.48 o 
  10   6  10      428.23      482.70    169.19 o 
  12   6  10      603.22      482.70    174.17 o 
 -25   7  10      113.47      164.22    159.24 o 
 -23   7  10     1333.43     1537.67    218.96 o 
 -21   7  10     3426.37     3767.04    253.79 o 
 -19   7  10     8033.29     9305.62    323.46 o 
 -17   7  10     7371.67     8345.21    318.48 o 
 -15   7  10     3076.81     3329.12    199.05 o 
 -13   7  10      990.80     1293.83    179.15 o 
 -11   7  10     1226.79     1092.15     95.54 o 
  -9   7  10     4397.86     4490.22    301.06 o 
  -7   7  10     7335.54     7770.94    512.56 o 
  -5   7  10     4674.14     4796.88    278.67 o 
  -3   7  10     9398.91    10102.11    313.51 o 
  -1   7  10     4246.97     4339.41    170.63 o 
   1   7  10      336.89      199.05    134.36 o 
   3   7  10     1598.54     1597.38    189.10 o 
   5   7  10     1520.25     1612.31    209.00 o 
   7   7  10     2265.90     2353.78    233.88 o 
   9   7  10     3108.14     2856.38    228.91 o 
  11   7  10     4760.73     5628.16    318.48 o 
 -24   8  10     2592.41     2423.44    228.91 o 
 -22   8  10     3317.46     3543.10    243.84 o 
 -20   8  10       53.64       89.57    129.38 o 
 -18   8  10      764.57      945.49    189.10 o 
 -16   8  10     4338.78     4428.88    258.77 o 
 -14   8  10    10305.94    10937.84    343.36 o 
 -12   8  10    12597.89    13585.22    353.32 o 
 -10   8  10     8261.01     8638.00    709.12 o 
  -8   8  10     4511.23     4498.63    330.92 o 
  -6   8  10     1763.28     1725.92    144.31 o 
  -4   8  10     1342.92     1289.24    194.07 o 
  -2   8  10     4595.69     4801.68    181.19 o 
   0   8  10     9049.16     8887.62    313.50 o 
   2   8  10     8272.02     8131.23    308.53 o 
   4   8  10     8003.61     7733.12    328.43 o 
   6   8  10      521.02      353.32    139.34 o 
   8   8  10      103.16      179.15    144.31 o 
 -23   9  10       51.29       84.60    114.45 o 
 -21   9  10      350.71      457.82    199.05 o 
 -19   9  10       75.71      169.19    144.31 o 
 -17   9  10       12.75       34.83    134.36 o 
 -15   9  10      439.32      612.08    174.17 o 
 -13   9  10      120.76      109.48    134.36 o 
 -11   9  10      664.63      975.35    199.05 o 
  -9   9  10      720.02      671.80    169.19 o 
  -7   9  10      508.82      375.80     89.67 o 
  -5   9  10      411.13      372.08    106.93 o 
  -3   9  10      368.05      312.83    102.69 o 
  -1   9  10       21.40       69.47     87.76 o 
   1   9  10      231.33      144.31     99.53 o 
   3   9  10      716.58      636.96    204.03 o 
   5   9  10      266.94      174.17    119.43 o 
   7   9  10      226.95      248.81    154.26 o 
 -20  10  10      106.19       94.55    114.45 o 
 -18  10  10       80.72       59.72    109.48 o 
 -16  10  10      223.28      209.00    149.29 o 
 -14  10  10     2015.11     2274.16    278.67 o 
 -12  10  10     2408.27     2388.61    223.93 o 
 -10  10  10      401.81      413.03    164.22 o 
  -8  10  10     3033.57     2950.93    228.91 o 
  -6  10  10      370.69      242.97     60.74 o 
  -4  10  10      101.25       98.60     75.10 o 
  -2  10  10      728.63      722.11    119.43 o 
   0  10  10     2315.26     2388.61    248.81 o 
   2  10  10     1753.27     1681.98    263.74 o 
   4  10  10     2326.04     2114.91    263.74 o 
 -15  11  10     3293.04     3906.37    303.55 o 
 -13  11  10      480.95      368.24    174.17 o 
 -11  11  10      509.48      646.92    213.98 o 
  -9  11  10     2743.39     2662.30    278.67 o 
  -7  11  10     5353.04     5269.87    323.46 o 
  -5  11  10     7103.20     6571.48    450.35 o 
  -3  11  10     5251.06     5507.54    395.61 o 
  -1  11  10     1613.04     1482.93    204.03 o 
   1  11  10      326.23      288.62    159.24 o 
  -2  12  10      334.52      149.29    114.45 o 
 -31   1  11     2646.76     3294.29    253.79 o 
 -29   1  11      297.42      363.27    139.34 o 
 -27   1  11      289.48      248.81    109.48 o 
 -25   1  11      679.75      741.46    149.29 o 
 -23   1  11     1733.42     2045.25    169.19 o 
 -21   1  11     4610.66     4891.67    184.12 o 
 -19   1  11     8270.38     8663.69    218.96 o 
 -17   1  11     7581.36     8041.65    209.00 o 
  -9   1  11    11829.03    11734.04    263.74 o 
  -7   1  11     8447.87     8285.49    238.86 o 
  -5   1  11    16743.97    17003.91    318.48 o 
  -3   1  11    13764.12    15006.69    216.21 o 
  -1   1  11      756.98      692.31     99.87 o 
   1   1  11      201.48      217.91     75.59 o 
   3   1  11     6457.26     6682.31    170.63 o 
   5   1  11    10418.28    11131.26    199.74 o 
   7   1  11     8214.36     8678.62    263.74 o 
   9   1  11     2989.33     3279.36    204.03 o 
 -30   2  11      582.54      701.65    169.19 o 
 -28   2  11     1937.20     2164.68    194.07 o 
 -26   2  11     1944.05     2095.01    199.05 o 
 -24   2  11     7690.94     8633.83    283.65 o 
 -22   2  11     4778.73     5160.39    209.00 o 
 -20   2  11       99.75      129.38     79.62 o 
 -18   2  11     1180.14     1214.21    139.34 o 
 -16   2  11     7256.13     8026.72    209.00 o 
 -14   2  11    20570.76    22522.60    293.60 o 
 -12   2  11    15010.83    15886.66    786.25 o 
 -10   2  11    10309.42    10831.51    315.99 o 
  -8   2  11     4313.99     4394.05    199.05 o 
  -6   2  11       25.70       59.72     74.64 o 
  -4   2  11     8156.57     8474.59    278.67 o 
  -2   2  11    13355.88    14064.96    350.83 o 
   0   2  11    16985.25    18642.26    240.86 o 
   2   2  11     8485.83     9131.81    176.66 o 
   4   2  11     3810.58     4363.27    147.29 o 
   6   2  11      290.23      348.34    134.36 o 
   8   2  11      116.05      213.98    144.31 o 
  10   2  11     3786.03     4125.33    238.86 o 
 -31   3  11     1147.83     1522.74    253.79 o 
 -29   3  11      413.71      278.67    134.36 o 
 -27   3  11       10.14       54.74    124.41 o 
 -25   3  11      790.84      970.37    154.26 o 
 -23   3  11     5459.89     5792.38    238.86 o 
 -21   3  11     5928.38     6439.29    243.84 o 
 -19   3  11     3525.67     3767.04    174.17 o 
 -17   3  11     1969.34     1919.31    164.22 o 
 -15   3  11      855.72      906.46     75.59 o 
 -13   3  11      124.96      106.56     50.93 o 
 -11   3  11     1937.19     1942.70    144.31 o 
  -9   3  11     4812.40     5252.70    221.44 o 
  -7   3  11    16066.88    17219.77    393.13 o 
  -5   3  11     3097.87     3249.47    117.17 o 
  -3   3  11     1822.69     1990.51    169.19 o 
  -1   3  11      479.21      338.39     79.62 o 
   1   3  11      289.47      261.25     80.93 o 
   3   3  11     2243.18     2311.55    114.72 o 
   5   3  11     9351.44     9544.49    313.50 o 
   7   3  11     4950.65     4891.67    263.74 o 
   9   3  11     2769.82     3005.67    228.91 o 
  11   3  11      750.90      527.48    149.29 o 
 -30   4  11        7.96       84.60    139.34 o 
 -28   4  11       37.82        4.98    109.48 o 
 -26   4  11      928.12     1025.11    169.19 o 
 -24   4  11      349.26      393.13    154.26 o 
 -22   4  11     2508.23     2791.69    194.07 o 
 -20   4  11      109.09       24.88     69.67 o 
 -18   4  11     2439.89     2697.14    174.17 o 
 -16   4  11      651.76      478.45     69.33 o 
 -14   4  11     1979.14     1925.16    102.01 o 
 -12   4  11    13498.10    13933.05    582.22 o 
 -10   4  11       30.27       39.33     54.46 o 
  -8   4  11     2067.31     2241.00    105.22 o 
  -6   4  11        7.07       54.74     44.79 o 
  -4   4  11     1620.13     1598.25    102.69 o 
  -2   4  11     2506.38     2239.32    174.17 o 
   0   4  11      710.47      691.70    139.34 o 
   2   4  11      749.20      716.26     98.04 o 
   4   4  11      707.86      602.13    154.26 o 
   6   4  11     1833.27     1940.75    199.05 o 
   8   4  11       87.97      139.34    129.38 o 
  10   4  11        2.20       59.72     99.53 o 
  12   4  11        9.64      119.43    139.34 o 
 -29   5  11     1539.20     1686.96    228.91 o 
 -27   5  11       25.59      144.31    134.36 o 
 -25   5  11     1173.56      945.49    174.17 o 
 -23   5  11     3199.11     3697.37    233.88 o 
 -21   5  11     5301.50     6011.33    248.81 o 
 -19   5  11     3706.13     4399.02    238.86 o 
 -17   5  11     2288.03     2542.87    164.22 o 
 -15   5  11     1599.98     1698.60    149.29 o 
 -13   5  11      517.44      502.78     71.66 o 
 -11   5  11     1849.56     1939.80    106.93 o 
  -9   5  11     2546.64     2669.60    139.34 o 
  -7   5  11    11320.26    12227.10    542.41 o 
  -5   5  11    10824.53    11585.74    432.94 o 
  -3   5  11      338.44      393.43     89.26 o 
  -1   5  11     1489.35     1423.21    144.31 o 
   1   5  11      160.66      129.38     99.53 o 
   3   5  11     7125.27     7026.49    278.67 o 
   5   5  11    14203.43    14794.45    373.22 o 
   7   5  11    10351.87    10733.81    343.36 o 
   9   5  11     4708.83     4841.91    283.65 o 
  11   5  11      787.55      656.87    149.29 o 
  13   5  11       17.91      154.26    154.26 o 
 -28   6  11     2589.69     3224.62    268.72 o 
 -26   6  11     4978.73     5578.40    283.65 o 
 -24   6  11     2642.70     2921.07    228.91 o 
 -22   6  11     1545.23     1706.86    204.03 o 
 -20   6  11      140.04       94.55     89.57 o 
 -18   6  11     1219.55     1159.47    164.22 o 
 -16   6  11     3650.36     4005.90    223.93 o 
 -14   6  11     8538.45     9111.55    278.67 o 
 -12   6  11    21376.82    22331.44    938.03 o 
 -10   6  11     7608.82     8107.54    432.94 o 
  -8   6  11     1996.45     1868.21    108.80 o 
  -6   6  11       22.22       77.69     52.44 o 
  -4   6  11     2508.79     2481.84    213.98 o 
  -2   6  11    16262.58    17357.23    383.17 o 
   0   6  11    12521.05    12833.80    333.41 o 
   2   6  11     7415.93     7489.29    303.55 o 
   4   6  11     1142.54     1249.04    189.10 o 
   6   6  11      663.71      547.39    149.29 o 
   8   6  11      355.57      238.86    139.34 o 
  10   6  11     1958.73     1945.72    243.84 o 
 -25   7  11      412.09      338.39    144.31 o 
 -23   7  11      956.86      512.56     99.53 o 
 -21   7  11     1990.67     1826.29    209.00 o 
 -19   7  11     2167.72     2109.94    199.05 o 
 -17   7  11     1735.34     1876.05    218.96 o 
 -15   7  11     1240.91     1099.76    134.36 o 
 -13   7  11      109.73       39.81     99.53 o 
 -11   7  11      994.71      947.33     91.28 o 
  -9   7  11     4902.64     5304.44    378.20 o 
  -7   7  11    10813.50    11116.94    592.18 o 
  -5   7  11     3732.29     3775.33    166.89 o 
  -3   7  11     5074.19     5222.20    191.59 o 
  -1   7  11     2606.18     2418.47    223.93 o 
   1   7  11      164.47      223.93    129.38 o 
   3   7  11      118.12      124.41    114.45 o 
   5   7  11      222.60      243.84    164.22 o 
   7   7  11      839.89      666.82    179.15 o 
   9   7  11      379.26      388.15    159.24 o 
 -24   8  11     1615.07     1512.79    223.93 o 
 -22   8  11      310.36      368.24    169.19 o 
 -20   8  11      613.32      552.37    174.17 o 
 -18   8  11     1833.11     1801.41    213.98 o 
 -16   8  11     4370.07     4244.76    258.77 o 
 -14   8  11     8092.99     8544.26    318.48 o 
 -12   8  11     3792.18     3767.04    243.84 o 
 -10   8  11     3440.62     3369.68    283.65 o 
  -8   8  11     1240.28     1300.78    125.36 o 
  -6   8  11     1585.86     1471.43    228.91 o 
  -4   8  11     2460.19     2495.98    147.79 o 
  -2   8  11     2914.85     2656.98    152.31 o 
   0   8  11     3535.07     3035.52    223.93 o 
   2   8  11     3226.46     3458.51    238.86 o 
   4   8  11      687.78      691.70    179.15 o 
   6   8  11      263.68      199.05    119.43 o 
 -21   9  11     3860.62     4145.23    293.60 o 
 -19   9  11     5976.55     6727.92    313.50 o 
 -17   9  11     1862.04     2189.56    248.81 o 
 -15   9  11     1677.09     1542.64    199.05 o 
 -13   9  11       26.51       99.53    129.38 o 
 -11   9  11     1787.00     2010.41    213.98 o 
  -9   9  11     5892.36     5977.18    480.21 o 
  -7   9  11     7702.23     7672.81    422.98 o 
  -5   9  11    10129.28    10320.78    358.29 o 
  -3   9  11     3708.87     3686.32    283.65 o 
  -1   9  11      522.10      517.53    109.48 o 
   1   9  11      505.44      388.15    159.24 o 
   3   9  11      986.43      875.82    194.07 o 
   5   9  11     4853.58     4533.38    288.62 o 
 -18  10  11      585.81      432.94    149.29 o 
 -16  10  11     2532.60     2796.66    258.77 o 
 -14  10  11     5287.44     5827.21    298.58 o 
 -12  10  11     3900.60     4662.77    303.55 o 
 -10  10  11     1890.98     1751.65    223.93 o 
  -8  10  11     1195.87     1119.66    213.98 o 
  -6  10  11       82.54      175.72    107.28 o 
  -4  10  11      870.37      818.90    123.01 o 
  -2  10  11     1761.14     1646.27    156.32 o 
   0  10  11     6530.31     6633.37    328.43 o 
   2  10  11     5946.21     5533.61    313.50 o 
 -13  11  11      195.83      218.96    159.24 o 
 -11  11  11      390.75      338.39    144.31 o 
  -9  11  11      391.22      398.10    174.17 o 
  -7  11  11      165.35      114.45    144.31 o 
  -5  11  11      229.83      275.19    120.76 o 
  -3  11  11      984.18     1127.32    145.79 o 
  -1  11  11      208.75      218.96    129.38 o 
  -8   0  12      527.88      457.82     99.53 o 
  -6   0  12      685.39      631.99    124.41 o 
  -4   0  12    10496.03    11276.23    288.62 o 
  -2   0  12     8110.31     8733.35    258.77 o 
   0   0  12     9413.22    10415.33    283.65 o 
   2   0  12     3965.21     4229.83    213.98 o 
   4   0  12     2313.03     2423.44    189.10 o 
   6   0  12      199.69      179.15    114.45 o 
  -9   1  12     8043.54     8434.78    258.77 o 
  -7   1  12    15795.56    16580.93    318.48 o 
  -5   1  12    14622.98    15326.91    233.98 o 
  -3   1  12      340.48      291.61     78.65 o 
  -1   1  12      126.40      146.74     66.94 o 
   1   1  12      947.81     1002.93    108.40 o 
   3   1  12     8012.64     8580.66    186.61 o 
   5   1  12     7126.78     7487.36    189.62 o 
   7   1  12     1561.24     1627.24    159.24 o 
 -30   2  12      359.35      393.13    149.29 o 
 -28   2  12      319.87      318.48    104.50 o 
 -26   2  12      101.33       24.88     84.60 o 
 -24   2  12      473.19      572.27    129.38 o 
 -22   2  12       73.14      119.43    109.48 o 
 -20   2  12      192.06      204.03     79.62 o 
 -14   2  12     3290.89     3264.43    169.19 o 
 -12   2  12       26.54      119.43     69.67 o 
 -10   2  12      850.66      761.37    104.50 o 
  -8   2  12      504.65      522.51    114.45 o 
  -6   2  12      705.65      791.23    119.43 o 
  -4   2  12      751.74      651.89    134.36 o 
  -2   2  12      656.96      718.88     87.76 o 
   0   2  12       28.54       45.16     42.89 o 
   2   2  12      192.95      198.15     77.17 o 
   4   2  12      565.49      617.61    161.73 o 
   6   2  12      252.21      353.32    154.26 o 
   8   2  12       83.05      199.05    139.34 o 
  10   2  12      214.53      343.36    144.31 o 
 -31   3  12      991.53      970.37    169.19 o 
 -29   3  12     1006.22      945.49    179.15 o 
 -27   3  12       21.74       64.69    109.48 o 
 -25   3  12      257.20      258.77    124.41 o 
 -23   3  12     5443.26     5528.64    243.84 o 
 -21   3  12    10202.98    10718.89    283.65 o 
 -19   3  12     6726.48     7534.07    238.86 o 
 -17   3  12     2428.84     2389.52    106.24 o 
 -15   3  12      561.29      669.40    129.38 o 
 -13   3  12      277.53      233.25     68.55 o 
 -11   3  12    13656.35    13684.74    308.53 o 
  -9   3  12    24022.01    24717.13    403.08 o 
  -7   3  12    22973.87    23488.00    368.24 o 
  -5   3  12     7682.58     7847.58    258.77 o 
  -3   3  12     3234.14     3149.98    189.10 o 
  -1   3  12       98.21      126.89     92.06 o 
   1   3  12     2205.93     2332.06    121.80 o 
   3   3  12     3066.86     3196.68    141.08 o 
   5   3  12     3604.32     3956.13    233.88 o 
   7   3  12     9778.63    10480.02    323.46 o 
   9   3  12     2712.94     2876.28    218.96 o 
  11   3  12      372.69      313.51    144.31 o 
 -30   4  12     3353.15     3772.01    268.72 o 
 -28   4  12     4828.91     5608.26    298.58 o 
 -26   4  12     5971.98     6772.70    298.58 o 
 -24   4  12     4038.69     4349.26    243.84 o 
 -22   4  12      369.47      258.77    109.48 o 
 -20   4  12      122.87      243.84    119.43 o 
 -18   4  12     2766.89     3000.69    174.17 o 
 -16   4  12     5400.95     5865.12    497.63 o 
 -14   4  12    16065.88    16951.27    594.66 o 
 -12   4  12    13167.16    14445.11    306.04 o 
 -10   4  12      446.23      418.54     78.65 o 
  -8   4  12      724.15      722.74     86.08 o 
  -6   4  12      898.02      974.70     88.28 o 
  -4   4  12     3817.22     4086.01    130.24 o 
  -2   4  12     6816.14     6941.90    268.72 o 
   0   4  12     6472.14     7115.22    241.35 o 
   2   4  12     8899.11     9166.29    313.50 o 
   4   4  12     3336.10     3742.16    258.77 o 
   6   4  12       41.08       99.53    114.45 o 
   8   4  12      444.57      383.17    164.22 o 
  10   4  12     1822.10     1925.82    199.05 o 
  12   4  12     3169.02     3538.13    278.67 o 
 -29   5  12      133.45      104.50    124.41 o 
 -27   5  12      161.47       29.86    124.41 o 
 -25   5  12      126.67      184.12    114.45 o 
 -23   5  12      393.68      398.10    149.29 o 
 -21   5  12     2055.75     2254.25    199.05 o 
 -19   5  12     2206.40     2229.37    174.17 o 
 -17   5  12     3376.36     3592.87    204.03 o 
 -15   5  12     1217.66     1109.18     90.21 o 
 -13   5  12      248.52      184.88     57.98 o 
 -11   5  12     2576.45     2556.40    121.36 o 
  -9   5  12     5633.14     5973.21    226.42 o 
  -7   5  12      676.80      720.07     87.37 o 
  -5   5  12     6341.65     6491.93    283.65 o 
  -3   5  12     1939.99     2124.87    184.12 o 
  -1   5  12       37.72       99.53     99.53 o 
   1   5  12     1581.21     1562.55    194.07 o 
   3   5  12     1482.94     1572.50    209.00 o 
   5   5  12     2287.40     2189.56    209.00 o 
   7   5  12     3277.23     3513.25    253.79 o 
   9   5  12     1833.97     1821.31    228.91 o 
  11   5  12      630.02      612.08    169.19 o 
 -28   6  12     1280.57     1458.05    204.03 o 
 -26   6  12      677.30      771.32    159.24 o 
 -24   6  12      156.17      174.17    149.29 o 
 -22   6  12       50.76       74.64    124.41 o 
 -20   6  12       32.28       69.67     79.62 o 
 -18   6  12       76.45       29.86     74.64 o 
 -16   6  12      624.55      577.25    139.34 o 
 -14   6  12     1848.54     1690.23    106.24 o 
 -12   6  12      361.61      318.90     82.63 o 
 -10   6  12      543.33      509.97     84.45 o 
  -8   6  12      415.83      342.12     71.56 o 
  -6   6  12      152.59      211.49     87.97 o 
  -4   6  12      185.30      185.05     74.13 o 
  -2   6  12     1729.72     1662.07    179.15 o 
   0   6  12     3575.85     3956.13    218.96 o 
   2   6  12     1134.46     1094.78    154.26 o 
   4   6  12       92.16      263.74    164.22 o 
   6   6  12      116.27      109.48    139.34 o 
   8   6  12      597.69      452.84    174.17 o 
 -25   7  12     1073.38     1084.83    179.15 o 
 -23   7  12     3946.87     4055.66    258.77 o 
 -21   7  12     7903.35     8733.35    318.48 o 
 -19   7  12     7224.41     7937.15    308.53 o 
 -17   7  12     5505.49     6135.74    273.69 o 
 -15   7  12       89.09      164.22     94.55 o 
 -13   7  12      574.85      656.87    169.19 o 
 -11   7  12     3102.54     3200.34    143.75 o 
  -9   7  12    13276.83    14038.10    813.62 o 
  -7   7  12    17770.76    18775.14    659.36 o 
  -5   7  12     5693.24     5719.90    273.69 o 
  -3   7  12     3347.14     3479.86    164.37 o 
  -1   7  12       85.20       89.57    129.38 o 
   1   7  12     1123.86     1064.92    179.15 o 
   3   7  12     1883.19     1900.94    213.98 o 
   5   7  12     5336.16     5160.39    288.62 o 
   7   7  12     3550.55     3448.56    263.74 o 
 -24   8  12      787.89      771.32    209.00 o 
 -22   8  12      203.67      199.05    144.31 o 
 -20   8  12      329.67      194.07    129.38 o 
 -18   8  12     3464.83     3349.03    258.77 o 
 -16   8  12    10542.13    11415.56    343.36 o 
 -14   8  12     6892.81     7842.60    308.53 o 
 -12   8  12     6138.05     6698.06    273.69 o 
 -10   8  12     2229.55     2306.80    213.98 o 
  -8   8  12       67.33       99.14     65.36 o 
  -6   8  12     1376.58     1265.61    121.80 o 
  -4   8  12     4649.05     4950.73    189.92 o 
  -2   8  12     5133.81     4986.22    278.67 o 
   0   8  12     6087.78     6280.05    313.50 o 
   2   8  12     2239.31     2030.32    209.00 o 
   4   8  12     1195.94     1089.80    209.00 o 
 -21   9  12      689.31      826.06    184.12 o 
 -19   9  12      885.86      641.94    179.15 o 
 -17   9  12      379.40      442.89    184.12 o 
 -15   9  12      931.74     1224.16    199.05 o 
 -13   9  12      308.18      378.20    154.26 o 
 -11   9  12      165.69       99.53    139.34 o 
  -9   9  12      272.56      184.02     86.16 o 
  -7   9  12      366.91      333.85    100.24 o 
  -5   9  12      521.10      495.89    121.05 o 
  -3   9  12      254.91      218.87    100.24 o 
  -1   9  12       11.40       29.86    124.41 o 
   1   9  12       16.84      129.38    154.26 o 
 -18  10  12     2141.39     2219.42    263.74 o 
 -16  10  12     3789.88     4095.47    303.55 o 
 -14  10  12     2967.68     3110.17    263.74 o 
 -12  10  12     1348.89     1074.87    169.19 o 
 -10  10  12       41.34       -4.98    134.36 o 
  -8  10  12      167.73      109.48    134.36 o 
  -6  10  12      211.31      232.78     93.26 o 
  -4  10  12     1058.94     1224.97    142.22 o 
  -2  10  12     1935.13     1950.70    253.79 o 
   0  10  12     2177.72     2343.82    263.74 o 
  -9  11  12     4944.27     4598.07    283.65 o 
  -5  11  12     4273.66     3732.20    248.81 o 
 -11   1  13     2383.75     2448.32    189.10 o 
  -9   1  13     3382.82     3354.01    189.10 o 
  -7   1  13     6611.95     6379.58    243.84 o 
  -5   1  13     2925.41     2931.88    135.44 o 
  -3   1  13      864.52      837.88    102.69 o 
  -1   1  13       50.80       51.75     49.69 o 
   1   1  13       52.15      124.41     77.41 o 
   3   1  13      898.73      742.61    104.86 o 
   5   1  13     3534.18     3983.51    154.83 o 
   7   1  13      847.31      925.59    169.19 o 
 -16   2  13     7330.63     7185.73    268.72 o 
 -14   2  13    15591.75    15789.71    333.41 o 
 -12   2  13    11631.75    11689.26    303.55 o 
 -10   2  13      623.35      721.56    134.36 o 
  -8   2  13     1439.44     1522.74    179.15 o 
  -6   2  13     6743.01     7140.95    263.74 o 
  -4   2  13    12288.21    13053.95    281.16 o 
  -2   2  13    17041.00    18405.37    267.15 o 
   0   2  13    12482.26    13385.25    296.09 o 
   2   2  13    11199.45    12146.50    225.96 o 
   4   2  13      548.43      602.13    159.24 o 
   6   2  13     1413.20     1458.05    194.07 o 
   8   2  13     2973.65     2811.59    213.98 o 
 -19   3  13      663.86      786.25    139.34 o 
 -17   3  13      235.13      159.24    109.48 o 
 -15   3  13      184.70      218.96    124.41 o 
 -13   3  13      528.80      507.58     99.53 o 
 -11   3  13     1320.85     1433.17    149.29 o 
  -9   3  13      884.79      905.68    159.24 o 
  -7   3  13     1885.50     2194.53    179.15 o 
  -5   3  13     2784.63     2761.83    223.93 o 
  -3   3  13      259.22      210.66     57.86 o 
  -1   3  13      780.10      677.25     99.53 o 
   1   3  13      994.77     1039.94    189.10 o 
   3   3  13     2444.73     2503.06    223.93 o 
   5   3  13      858.31      900.70    159.24 o 
   7   3  13     2897.39     3115.15    228.91 o 
   9   3  13      643.50      582.22    139.34 o 
 -30   4  13      230.27      303.55    169.19 o 
 -28   4  13      668.91      562.32    124.41 o 
 -26   4  13       30.17       79.62    119.43 o 
 -24   4  13      812.38      696.68    139.34 o 
 -22   4  13      104.17       34.83     99.53 o 
 -20   4  13      315.56      358.29    124.41 o 
 -18   4  13      634.17      582.22    119.43 o 
 -16   4  13      314.21      253.79    104.50 o 
 -14   4  13      243.50      159.24     74.64 o 
 -12   4  13      439.98      368.24    114.45 o 
 -10   4  13      512.40      636.96    129.38 o 
  -8   4  13      740.82      746.44    124.41 o 
  -6   4  13       67.25       54.74     74.64 o 
  -4   4  13      557.87      462.79    114.45 o 
  -2   4  13      211.27      194.07     89.57 o 
   0   4  13     2158.74     2062.22    330.92 o 
   2   4  13      601.26      442.89    154.26 o 
   4   4  13      114.08       74.64    124.41 o 
   6   4  13       55.98       -4.98     99.53 o 
   8   4  13      251.61      248.81    139.34 o 
  10   4  13      124.90       64.69    134.36 o 
 -29   5  13      100.15       44.79    134.36 o 
 -27   5  13      510.11      432.94    164.22 o 
 -25   5  13     3025.69     3747.13    268.72 o 
 -23   5  13     3898.37     4528.41    238.86 o 
 -21   5  13     3404.60     3727.23    213.98 o 
 -19   5  13     1996.03     2085.06    174.17 o 
 -17   5  13      847.10      686.73     99.53 o 
 -15   5  13       16.42       71.20     68.01 o 
 -13   5  13     2152.24     2172.56    119.43 o 
 -11   5  13     1994.43     2222.92    124.88 o 
  -9   5  13     3855.96     4058.80    145.24 o 
  -7   5  13     3852.55     3931.25    218.96 o 
  -5   5  13     6422.33     6220.34    268.72 o 
  -3   5  13      687.62      542.41    149.29 o 
  -1   5  13      484.31      522.51    139.34 o 
   1   5  13     1561.13     1642.17    169.19 o 
   3   5  13     3410.89     3757.08    238.86 o 
   5   5  13     4664.92     5050.91    288.62 o 
   7   5  13     3684.72     4170.11    268.72 o 
 -26   6  13     2441.06     2811.59    248.81 o 
 -24   6  13      340.26      164.22    114.45 o 
 -22   6  13      107.75       69.67     99.53 o 
 -20   6  13     2580.18     2617.52    194.07 o 
 -18   6  13     7732.65     8633.83    303.55 o 
 -16   6  13     5578.85     6389.53    238.86 o 
 -14   6  13     7180.01     7569.66    490.16 o 
 -12   6  13     3368.42     3428.88    176.66 o 
 -10   6  13     2416.02     2218.38    211.49 o 
  -8   6  13      604.25      624.81     92.80 o 
  -6   6  13     2991.15     3054.23    148.77 o 
  -4   6  13     5984.11     6494.03    278.67 o 
  -2   6  13     9069.17     9012.03    328.43 o 
   0   6  13     7576.84     8315.35    348.34 o 
   2   6  13     2322.16     2318.94    228.91 o 
   4   6  13       75.31      119.43    134.36 o 
   6   6  13      671.31      781.27    194.07 o 
 -25   7  13     1062.93     1234.12    223.93 o 
 -23   7  13     1098.38     1040.04    184.12 o 
 -21   7  13      443.20      497.63    174.17 o 
 -19   7  13     1684.71     1487.90    179.15 o 
 -17   7  13      856.58     1005.21    189.10 o 
 -15   7  13      184.28      144.31    109.48 o 
 -13   7  13      419.90      466.76    111.97 o 
 -11   7  13      293.65      224.28     75.10 o 
  -9   7  13      465.08      428.93     98.04 o 
  -7   7  13     1488.17     1389.85    149.29 o 
  -5   7  13      825.43      710.80    106.93 o 
  -3   7  13      223.40      179.15    124.41 o 
  -1   7  13      817.43      816.11    194.07 o 
   1   7  13      903.55      890.75    218.96 o 
   3   7  13      564.89      502.60    179.15 o 
 -22   8  13      114.01      273.69    129.38 o 
 -20   8  13      278.30      268.72    149.29 o 
 -18   8  13      534.57      507.58    174.17 o 
 -16   8  13     1835.80     1816.34    213.98 o 
 -14   8  13      940.55      905.68    169.19 o 
 -12   8  13     1525.48     1602.36    199.05 o 
 -10   8  13      417.91      306.04     74.13 o 
  -8   8  13      117.25      130.77     87.08 o 
  -6   8  13      344.14      111.01     68.01 o 
  -4   8  13     1165.86     1273.45    194.07 o 
  -2   8  13     1753.05     1592.41    223.93 o 
   0   8  13      332.15      233.88    134.36 o 
   2   8  13      458.49      263.74    134.36 o 
 -21   9  13     4875.37     5508.73    308.53 o 
 -19   9  13     3080.47     3677.46    303.55 o 
 -17   9  13      373.08      353.32    154.26 o 
 -15   9  13      332.08      388.15    164.22 o 
 -13   9  13     1639.94     1756.62    223.93 o 
 -11   9  13     5376.59     5568.45    293.60 o 
  -9   9  13     5536.40     5429.57    196.67 o 
  -7   9  13     8881.02     9196.44    447.86 o 
  -5   9  13     2490.12     2360.21    172.88 o 
  -3   9  13      375.82      228.91    154.26 o 
  -1   9  13      266.67      114.45    109.48 o 
 -16  10  13     2905.39     3224.62    278.67 o 
 -14  10  13     2917.45     3483.39    293.60 o 
 -12  10  13     2816.86     3254.48    278.67 o 
 -10  10  13      413.45      507.58    189.10 o 
  -8  10  13      322.14      303.12     99.16 o 
  -6  10  13      674.80      432.86    121.36 o 
  -4  10  13     1986.97     1632.22    228.91 o 
 -10   0  14      133.48      199.05    109.48 o 
  -8   0  14     5775.97     5971.52    243.84 o 
  -6   0  14     4887.28     5045.94    228.91 o 
  -4   0  14    10363.79    11007.51    328.43 o 
  -2   0  14     3409.96     3806.85    223.93 o 
   0   0  14     1709.63     1841.22    184.12 o 
   2   0  14      214.54      213.98     99.53 o 
   4   0  14      245.72      378.20    154.26 o 
 -13   1  14     6647.20     6648.30    263.74 o 
 -11   1  14     7505.20     7733.12    258.77 o 
  -9   1  14     4509.90     4627.93    213.98 o 
  -7   1  14     5588.39     5869.75    180.58 o 
  -5   1  14      913.49      897.81    103.99 o 
  -3   1  14      288.69      334.80     86.08 o 
  -1   1  14     2751.06     2766.56    164.22 o 
   1   1  14     4121.66     4440.06    175.83 o 
   3   1  14     4748.78     4989.97    174.99 o 
   5   1  14     3250.38     3229.60    228.91 o 
   7   1  14      729.73      831.04    159.24 o 
 -18   2  14      399.93      363.27    124.41 o 
 -16   2  14      247.78      129.38     89.57 o 
 -14   2  14      689.57      656.87    149.29 o 
 -12   2  14      551.44      512.56    119.43 o 
 -10   2  14      537.67      422.98    104.50 o 
  -8   2  14       49.58       99.53    109.48 o 
  -6   2  14      445.09      489.33     82.63 o 
  -4   2  14      723.10      684.42     86.16 o 
  -2   2  14      172.28      235.05     81.30 o 
   0   2  14      753.26      557.16    103.40 o 
   2   2  14     1921.44     1980.30    135.08 o 
   4   2  14      119.26      119.43     94.55 o 
   6   2  14       26.34       59.72    119.43 o 
   8   2  14      128.12      189.10    124.41 o 
 -19   3  14     2633.24     2493.11    184.12 o 
 -17   3  14       46.94       74.64    109.48 o 
 -15   3  14     3019.36     3110.17    213.98 o 
 -13   3  14     1614.25     1572.50    159.24 o 
 -11   3  14     9315.46     9629.08    298.58 o 
  -9   3  14     9690.03     9892.82    303.55 o 
  -7   3  14     2886.48     2722.02    204.03 o 
  -5   3  14     2174.19     2244.30    194.07 o 
  -3   3  14      127.02      137.19     77.17 o 
  -1   3  14     4574.11     4775.11    180.45 o 
   1   3  14    11496.02    12093.62    241.57 o 
   3   3  14     9304.71     9693.77    318.48 o 
   5   3  14     1702.39     1696.91    199.05 o 
   7   3  14     1205.68     1000.23    169.19 o 
 -18   4  14     8265.50     8280.51    273.69 o 
 -16   4  14    10729.46    10480.02    278.67 o 
 -14   4  14     7229.11     7394.74    273.69 o 
 -12   4  14     3842.67     3971.06    238.86 o 
 -10   4  14       91.68      119.43     94.55 o 
  -8   4  14     2163.88     1915.86    189.10 o 
  -6   4  14    13048.22    14048.01    378.20 o 
  -4   4  14    15627.66    15953.92    388.15 o 
  -2   4  14    11848.47    12485.32    245.63 o 
   0   4  14     5169.07     5590.55    184.51 o 
   2   4  14      429.33      348.34    134.36 o 
   4   4  14      120.75      159.24    119.43 o 
   6   4  14     2550.73     2712.07    258.77 o 
 -27   5  14     1765.52     1811.36    228.91 o 
 -25   5  14     2054.46     2323.92    223.93 o 
 -17   5  14       51.74      109.48     84.60 o 
 -15   5  14      349.61      398.10    129.38 o 
 -13   5  14     1038.82     1045.02    139.34 o 
 -11   5  14     7671.83     7016.54    283.65 o 
  -9   5  14     4414.38     4578.17    273.69 o 
  -7   5  14     2810.60     3075.33    218.96 o 
  -5   5  14      853.72      985.30    159.24 o 
  -3   5  14      138.17      149.29    144.31 o 
  -1   5  14      543.27      636.96    194.07 o 
   1   5  14     1646.16     1368.47    213.98 o 
   3   5  14      636.20      298.58    149.29 o 
   5   5  14     1153.18      781.27    199.05 o 
 -26   6  14      334.47      358.29    149.29 o 
 -24   6  14      118.73      159.24    119.43 o 
 -22   6  14      473.95      457.82    159.24 o 
 -20   6  14      770.47      592.18    114.45 o 
 -18   6  14     3905.32     3821.78    228.91 o 
 -16   6  14     5735.89     5712.76    248.81 o 
 -14   6  14      328.64      360.46     86.16 o 
 -12   6  14     1835.06     1647.15    189.10 o 
 -10   6  14       16.69       54.74     79.62 o 
  -8   6  14      816.47      651.89    129.38 o 
  -6   6  14     1924.06     1786.48    223.93 o 
  -4   6  14     3379.54     3314.20    238.86 o 
  -2   6  14     1539.14     1517.76    218.96 o 
   0   6  14      258.04      228.91    174.17 o 
   2   6  14      834.74      865.87    184.12 o 
   4   6  14      152.57       69.67    119.43 o 
 -25   7  14     2190.83     2144.77    253.79 o 
 -23   7  14     2728.04     2811.59    238.86 o 
 -21   7  14     1850.23     1935.77    194.07 o 
 -19   7  14     1912.17     2020.37    199.05 o 
 -17   7  14      787.76      676.77    174.17 o 
 -15   7  14      373.61      283.65    109.48 o 
 -13   7  14     3804.49     3727.39    639.45 o 
 -11   7  14     6328.15     6101.42    298.58 o 
  -9   7  14     9204.94     9408.83    413.03 o 
  -7   7  14     2972.81     3030.20    150.82 o 
  -5   7  14     1125.41     1030.09    189.10 o 
  -3   7  14       55.73      174.17    139.34 o 
  -1   7  14     2029.19     2050.22    223.93 o 
   1   7  14     4914.05     4861.82    328.43 o 
 -22   8  14      582.43      572.27    184.12 o 
 -20   8  14     1612.55     1686.96    238.86 o 
 -18   8  14     3991.68     4901.63    283.65 o 
 -16   8  14     9057.28     9723.63    333.41 o 
 -14   8  14     4603.21     4528.41    248.81 o 
 -12   8  14      955.15      955.06    121.92 o 
 -10   8  14       12.54       66.66     84.23 o 
  -8   8  14      495.15      520.98    112.60 o 
  -6   8  14     2464.81     2318.52    162.24 o 
  -4   8  14     5614.14     5847.12    293.60 o 
  -2   8  14     3653.26     3493.34    258.77 o 
 -19   9  14      225.99      268.72    164.22 o 
 -17   9  14       13.57      109.48    164.22 o 
 -15   9  14      150.97      104.50    119.43 o 
 -13   9  14     1849.76     1920.84    228.91 o 
 -11   9  14      428.83      597.15    189.10 o 
  -9   9  14      111.81      109.89     80.99 o 
  -7   9  14      733.01      535.26    111.12 o 
  -5   9  14      839.42      751.42    159.24 o 
 -12  10  14      356.62      273.69    154.26 o 
 -10  10  14      770.43      771.32    199.05 o 
  -8  10  14      787.63      679.61    137.10 o 
 -15   1  15     5321.78     5638.11    253.79 o 
 -13   1  15     7864.04     8235.73    298.58 o 
 -11   1  15    14359.50    14978.57    373.22 o 
  -9   1  15     5174.33     5384.55    182.98 o 
  -7   1  15      993.40     1071.40    154.26 o 
  -5   1  15      159.22      214.30     82.11 o 
  -3   1  15      200.29      137.07     57.34 o 
  -1   1  15     1709.25     1857.09    144.67 o 
   1   1  15     3513.93     3651.86    165.78 o 
   3   1  15     1914.64     1948.24    147.79 o 
   5   1  15     3339.05     3567.99    233.88 o 
 -22   2  15     2908.74     3010.64    194.07 o 
 -20   2  15     5995.37     5951.62    233.88 o 
 -18   2  15     6400.80     6807.54    273.69 o 
 -16   2  15     8067.61     8539.28    288.62 o 
 -14   2  15     3063.52     2796.66    218.96 o 
 -12   2  15      586.85      831.04    169.19 o 
 -10   2  15       95.22       19.91    109.48 o 
  -8   2  15     2416.41     2587.66    218.96 o 
  -6   2  15     4528.48     4806.80    184.51 o 
  -4   2  15     6362.89     6788.69    340.87 o 
  -2   2  15     6370.70     6543.30    200.48 o 
   0   2  15     2303.62     2359.63    150.20 o 
   2   2  15      250.59      246.13     88.28 o 
   4   2  15      502.76      442.89    174.17 o 
   6   2  15     1296.78     1388.38    204.03 o 
 -19   3  15      253.52      159.24    119.43 o 
 -17   3  15      807.99      671.80    144.31 o 
 -15   3  15     2521.03     2318.94    179.15 o 
 -13   3  15     4594.98     4772.24    258.77 o 
 -11   3  15     1756.54     1910.89    209.00 o 
  -9   3  15    11677.50    12520.30    358.29 o 
  -7   3  15     3044.14     2881.26    204.03 o 
  -5   3  15        8.06       80.73     58.78 o 
  -3   3  15     1187.63     1281.68    131.08 o 
  -1   3  15     3365.55     3547.57    177.46 o 
   1   3  15     3150.66     3408.74    253.79 o 
   3   3  15     3108.26     3075.33    238.86 o 
   5   3  15     3102.18     3164.91    228.91 o 
 -18   4  15     1325.08     1348.57    169.19 o 
 -16   4  15       61.10       24.88     99.53 o 
 -14   4  15     1099.06     1154.49    194.07 o 
 -12   4  15       35.07       79.62    109.48 o 
 -10   4  15      222.50      184.12    129.38 o 
  -8   4  15      176.88      114.45     94.55 o 
  -6   4  15     1423.74     1234.11    194.07 o 
  -4   4  15     1289.57     1413.40    131.87 o 
  -2   4  15      200.12      122.36     89.26 o 
   0   4  15     1254.73     1154.49    204.03 o 
   2   4  15      618.85      527.48    144.31 o 
   4   4  15      468.37      527.48    184.12 o 
 -17   5  15      406.82      293.60     99.53 o 
 -15   5  15     4090.42     3886.47    228.91 o 
 -13   5  15    14380.25    14137.58    343.36 o 
 -11   5  15    15956.74    16177.85    398.10 o 
  -9   5  15     4273.35     4204.95    243.84 o 
  -7   5  15     4807.72     4787.17    268.72 o 
  -5   5  15      289.30      154.26    139.34 o 
  -3   5  15     1445.38     1545.26    153.03 o 
  -1   5  15     1181.20     1214.21    213.98 o 
   1   5  15     1799.71     1821.31    233.88 o 
 -16   6  15     6064.85     5837.17    248.81 o 
 -14   6  15      750.39      776.30    149.29 o 
 -12   6  15      697.17      731.51    194.07 o 
 -10   6  15      848.79      930.56    179.15 o 
  -8   6  15     2605.10     2363.73    213.98 o 
  -6   6  15     3163.41     3169.88    233.88 o 
  -4   6  15     4348.91     4344.28    278.67 o 
  -2   6  15     3662.69     3911.35    278.67 o 
   0   6  15     1517.87     1552.60    228.91 o 
 -25   7  15      682.46      860.89    194.07 o 
 -13   7  15      228.68      268.72    144.31 o 
 -11   7  15      623.13      527.48    139.34 o 
  -9   7  15      497.73      502.60    179.15 o 
  -7   7  15       73.48       74.64    149.29 o 
  -5   7  15       34.79       54.74    104.50 o 
  -3   7  15      616.56      656.87    169.19 o 
 -22   8  15      412.61      557.34    184.12 o 
 -20   8  15     1408.06     1527.71    243.84 o 
 -18   8  15      993.82     1025.11    179.15 o 
 -16   8  15        8.87       74.64    124.41 o 
 -14   8  15      219.09      213.98    129.38 o 
 -12   8  15      201.51       99.53    109.48 o 
 -10   8  15      140.38       69.67    114.45 o 
  -8   8  15      211.43      258.77    124.41 o 
  -6   8  15     1628.60     1945.72    223.93 o 
  -4   8  15     3573.64     3508.27    258.77 o 
 -17   9  15      175.52      139.34    129.38 o 
 -15   9  15     1696.73     1955.67    243.84 o 
 -13   9  15     2754.47     2906.14    243.84 o 
 -11   9  15     4750.08     5046.05    301.06 o 
  -9   9  15     2573.14     2518.80    211.49 o 
  -7   9  15      355.03      293.60    154.26 o 
 -14   0  16      695.26      522.51    159.24 o 
 -12   0  16       30.25      134.36    139.34 o 
 -10   0  16     2943.20     3194.77    218.96 o 
  -8   0  16     6281.35     6703.04    288.62 o 
  -6   0  16     7484.83     7653.50    308.53 o 
  -4   0  16     8044.20     8380.04    318.48 o 
  -2   0  16     7635.64     8106.34    328.43 o 
   0   0  16     1472.38     1497.86    204.03 o 
   2   0  16     1511.56     1547.62    204.03 o 
   4   0  16     1231.53     1109.71    213.98 o 
 -17   1  16       34.90       24.88    104.50 o 
 -15   1  16      696.92      716.58    164.22 o 
 -13   1  16     1694.41     1657.10    204.03 o 
 -11   1  16     2857.72     2933.17    170.63 o 
  -9   1  16     1685.19     1748.78    134.62 o 
  -7   1  16      751.55      749.14    123.16 o 
  -5   1  16      159.65      162.56     87.22 o 
  -3   1  16      626.58      547.07    123.16 o 
  -1   1  16     1568.42     1671.31    153.04 o 
   1   1  16      479.84      600.22    121.80 o 
   3   1  16     2066.09     1602.36    204.03 o 
   5   1  16     1166.12     1189.33    218.96 o 
 -22   2  16      733.45      831.04    164.22 o 
 -20   2  16      285.54      213.98    104.50 o 
 -18   2  16      161.71      134.36     74.64 o 
 -16   2  16      316.20      199.05    129.38 o 
 -14   2  16      390.87      308.53    104.50 o 
 -12   2  16      232.73      109.48    119.43 o 
 -10   2  16      103.18       64.69     74.64 o 
  -8   2  16     1338.58     1399.22    144.14 o 
  -6   2  16      308.02      207.58     83.60 o 
  -4   2  16      104.04      111.70     65.75 o 
  -2   2  16      686.13      695.59    120.76 o 
   0   2  16      154.80      117.60     99.87 o 
   2   2  16       91.21       99.53    124.41 o 
   4   2  16       30.77       59.72    144.31 o 
 -21   3  16     1171.40     1089.80    154.26 o 
 -19   3  16       66.81       99.53    109.48 o 
 -17   3  16     1090.91      915.63    154.26 o 
 -15   3  16     1420.11     1562.55    184.12 o 
 -13   3  16      944.46     1069.90    179.15 o 
 -11   3  16     1472.65     1622.26    209.00 o 
  -9   3  16     7143.12     6742.85    278.67 o 
  -7   3  16     1100.45     1095.78    164.22 o 
  -5   3  16      161.75      131.81     70.54 o 
  -3   3  16      265.09      211.23    100.42 o 
  -1   3  16     1960.71     1995.47    145.74 o 
   1   3  16     4975.91     5608.26    323.46 o 
 -18   4  16     8596.25     8479.56    293.60 o 
 -16   4  16     4565.26     5045.94    263.74 o 
 -14   4  16     2176.00     1965.63    194.07 o 
 -12   4  16      551.44      517.53    164.22 o 
 -10   4  16     4359.65     4598.07    268.72 o 
  -8   4  16     9406.71     8877.67    323.46 o 
  -6   4  16     9758.67    10472.19    247.60 o 
  -4   4  16     8970.67     9098.64    348.34 o 
  -2   4  16     4701.46     4810.63    200.48 o 
   0   4  16      306.90      492.65    209.00 o 
 -17   5  16      522.74      408.05    124.41 o 
 -15   5  16     1357.73     1229.14    189.10 o 
 -13   5  16      463.06      442.89    149.29 o 
 -11   5  16     2869.84     3005.67    233.88 o 
  -9   5  16     1157.45      980.33    169.19 o 
  -7   5  16       83.60      104.50    104.50 o 
  -5   5  16      476.42      431.75     90.83 o 
  -3   5  16       72.48      111.97     95.01 o 
  -1   5  16      184.28       49.76    104.50 o 
 -16   6  16     2677.67     2304.01    213.98 o 
 -14   6  16       40.04       49.76    134.36 o 
 -12   6  16      355.84      303.55    144.31 o 
 -10   6  16      824.63      761.37    204.03 o 
  -8   6  16     1497.46     1602.36    233.88 o 
  -6   6  16     1870.72     1731.74    243.84 o 
  -4   6  16     1064.81      985.30    189.10 o 
 -13   7  16     5346.99     5155.42    263.74 o 
 -11   7  16     4976.08     5294.75    278.67 o 
  -9   7  16     2488.97     2418.47    218.96 o 
  -7   7  16      494.67      248.81    139.34 o 
  -5   7  16       34.79      169.19    154.26 o 
 -12   8  16       47.86       49.76    114.45 o 
 -10   8  16      327.33      149.29     99.53 o 
  -8   8  16     1577.01     1448.09    228.91 o 
 -21   1  17      112.06      223.93    119.43 o 
 -19   1  17      568.71      472.75    154.26 o 
 -17   1  17     1323.08     1025.11    169.19 o 
 -15   1  17     3164.86     3045.48    238.86 o 
 -13   1  17     2734.39     2709.79    160.83 o 
 -11   1  17     3999.43     4066.57    189.82 o 
  -9   1  17     1420.76     1376.82    159.24 o 
  -7   1  17       37.50       58.58     75.28 o 
  -5   1  17     2077.77     2161.84    163.37 o 
  -3   1  17     5618.94     5693.81    207.52 o 
  -1   1  17     4592.45     4501.41    212.86 o 
   1   1  17     1423.49     1352.95    144.14 o 
 -22   2  17     5271.78     5533.61    283.65 o 
 -20   2  17     7104.94     7489.29    323.46 o 
 -18   2  17     5931.87     6339.77    283.65 o 
 -16   2  17     4082.57     4394.05    283.65 o 
 -14   2  17      263.85      228.91    184.12 o 
 -12   2  17     1754.51     1791.46    209.00 o 
 -10   2  17     4942.47     5077.63    228.91 o 
  -8   2  17     6975.84     7510.73    225.12 o 
  -6   2  17     5805.89     6154.33    205.82 o 
  -4   2  17     2277.57     2129.03    158.23 o 
  -2   2  17      701.97      751.16    125.36 o 
   0   2  17      109.66      146.43    107.28 o 
 -21   3  17       83.90       84.60    104.50 o 
 -19   3  17      282.23      169.19    124.41 o 
 -17   3  17     2247.63     2139.80    218.96 o 
 -15   3  17     4343.19     4662.77    273.69 o 
 -13   3  17     6103.92     6628.39    313.50 o 
 -11   3  17     4655.45     4926.51    278.67 o 
  -9   3  17      592.99      590.47    117.52 o 
  -7   3  17      183.09       85.89     94.23 o 
  -5   3  17      323.82      223.93     75.67 o 
  -3   3  17      591.42      599.33    123.01 o 
  -1   3  17     1284.48     1025.11    194.07 o 
 -20   4  17      450.60      243.84     99.53 o 
 -18   4  17      938.01      965.40    159.24 o 
 -16   4  17      758.80      631.99    159.24 o 
 -14   4  17      649.62      328.43    129.38 o 
 -12   4  17      121.00       34.83    134.36 o 
 -10   4  17      244.15      258.77    159.24 o 
  -8   4  17      397.55      422.98    154.26 o 
  -6   4  17      200.60      131.87     77.41 o 
  -4   4  17       19.17      126.45    106.24 o 
 -17   5  17     1987.73     2174.63    204.03 o 
 -15   5  17     6466.78     6150.67    298.58 o 
 -13   5  17     7673.45     7698.29    343.36 o 
 -11   5  17     6248.55     6513.94    313.50 o 
  -9   5  17     1391.41     1239.09    194.07 o 
  -7   5  17      233.28      199.05    144.31 o 
  -5   5  17     1386.38     1326.58    151.59 o 
 -16   6  17     1358.29     1179.38    169.19 o 
 -14   6  17        8.97       19.91    129.38 o 
 -12   6  17      178.35       79.62     94.55 o 
 -10   6  17     2695.53     2796.66    248.81 o 
  -8   6  17     6502.67     7046.40    368.24 o 
 -15   7  17      868.87      492.65    124.41 o 
 -13   7  17      250.84      199.05     84.60 o 
 -11   7  17       96.67      164.22    149.29 o 
 -18   0  18     1888.27     1706.86    184.12 o 
 -16   0  18      296.23      223.93    169.19 o 
 -14   0  18       66.00      134.36    164.22 o 
 -12   0  18     1056.90     1074.87    209.00 o 
 -10   0  18     2417.60     2159.70    233.88 o 
  -8   0  18     5359.52     5722.71    308.53 o 
  -6   0  18     5941.83     6056.12    303.55 o 
  -4   0  18     4810.86     4593.10    278.67 o 
 -23   1  18       39.39       84.60    124.41 o 
 -21   1  18      164.53      149.29    119.43 o 
 -19   1  18     3089.69     3214.67    253.79 o 
 -17   1  18     4017.60     3831.73    263.74 o 
 -15   1  18     2192.23     2122.27    177.04 o 
 -13   1  18     5713.46     5609.06    205.64 o 
 -11   1  18     1220.23     1172.36    138.96 o 
  -9   1  18       52.55       67.48     87.76 o 
  -7   1  18      122.28       96.76     93.26 o 
  -5   1  18      614.69      639.04    137.36 o 
  -3   1  18     1619.12     1711.84    223.93 o 
 -22   2  18       91.52       59.72    119.43 o 
 -20   2  18        7.54      -24.88    134.36 o 
 -18   2  18       39.22       89.57    134.36 o 
 -16   2  18       44.03        9.95    139.34 o 
 -14   2  18       64.21       69.67    134.36 o 
 -12   2  18      326.66      275.98    123.05 o 
 -10   2  18      468.33      350.83    109.08 o 
  -8   2  18      534.53      394.68    111.94 o 
  -6   2  18      576.39      570.78    130.05 o 
  -4   2  18      107.80      199.05    169.19 o 
  -2   2  18      160.28      194.07    149.29 o 
 -21   3  18      190.93      218.96    149.29 o 
 -19   3  18     1661.24     1821.31    238.86 o 
 -17   3  18     5555.23     5598.30    298.58 o 
 -15   3  18    10382.33    10524.81    378.20 o 
 -13   3  18     2933.42     3294.29    268.72 o 
 -11   3  18     1724.81     1849.89    175.94 o 
  -9   3  18      286.55      206.52     73.65 o 
  -7   3  18      204.92      169.43    106.38 o 
  -5   3  18     1027.76     1015.16    204.03 o 
  -3   3  18     1103.26     1134.59    194.07 o 
 -20   4  18     4793.59     5235.04    293.60 o 
 -18   4  18     2519.03     2826.52    233.88 o 
 -16   4  18      693.44      497.63    124.41 o 
 -14   4  18      159.67      194.07    139.34 o 
 -12   4  18     1735.61     1552.60    213.98 o 
 -10   4  18     2388.02     2373.68    218.96 o 
  -8   4  18     4105.22     4149.99    204.09 o 
  -6   4  18     3106.25     3179.84    248.81 o 
  -4   4  18      918.87      746.44    174.17 o 
 -17   5  18     1100.54      950.47    199.05 o 
 -15   5  18     2368.77     2169.65    204.03 o 
 -13   5  18     1115.18     1154.49    194.07 o 
 -11   5  18      388.05      477.72    209.00 o 
  -7   5  18      497.62      159.24    119.43 o 
 -16   6  18       92.49       79.62    149.29 o 
 -14   6  18      634.96      721.56    213.98 o 
 -23   1  19      172.35       84.60    149.29 o 
 -21   1  19       83.34      -34.83    129.38 o 
 -19   1  19      111.03      114.45    154.26 o 
 -17   1  19      407.71      433.49    124.35 o 
 -15   1  19     2882.78     3083.05    186.49 o 
 -13   1  19     4476.06     4495.62    205.28 o 
 -11   1  19      895.21      753.99    117.84 o 
 -22   2  19     6641.01     6872.23    333.41 o 
 -20   2  19     3758.92     3956.13    278.67 o 
 -18   2  19      901.39      562.32    164.22 o 
 -16   2  19       88.58       94.55    109.48 o 
 -14   2  19     1640.93     1728.68    175.94 o 
 -12   2  19     4004.30     3881.67    197.67 o 
 -21   3  19       73.75       54.74     99.53 o 
 -19   3  19      488.73      631.99    213.98 o 
 -17   3  19      607.22      622.03    159.24 o 
 -15   3  19     2688.22     2736.95    263.74 o 
 -20   4  19      175.42      179.15    119.43 o 
 -18   4  19       10.66      -14.93    164.22 o 
                                                 
